# Supplementary material for: Exploring Germplasm Diversity to Understand the Domestication Process in Cicer spp. Using SNP and DArT Markers
Source: PLoS One. 2014 Jul 10;9(7):e102016. doi: 10.1371/journal.pone.0102016 (PMC4092095; doi:10.1371/journal.pone.0102016)
Supplement: Table S1 — Details about the Cicer accessions used in the study. (XLS) [file pone.0102016.s003.xls]

## Sheet: Passport
Table S1: Details about the Cicer accessions used in the study
S No	Accession No.	Species	Annual/ Perennial	Source country	Seed type	Latitude	Longitude
1	ICC 10306	C. arietinum	Annual	Turkey	Kabuli	37.29	37.2
2	ICC 10307	C. arietinum	Annual	Turkey	Kabuli	36.98	38.43
3	ICC 10308	C. arietinum	Annual	Turkey	Kabuli	37.34	40.83
4	ICC 10309	C. arietinum	Annual	Turkey	Kabuli	37.46	40.87
5	ICC 10310	C. arietinum	Annual	Turkey	Kabuli	37.78	39.77
6	ICC 10311	C. arietinum	Annual	Turkey	Kabuli	38.68	39.22
7	ICC 10672	C. arietinum	Annual	Turkey	Desi	38.97	41.04
8	ICC 10673	C. arietinum	Annual	Turkey	Desi	38.97	41.04
9	ICC 10687	C. arietinum	Annual	Turkey	Kabuli	37.03	36.63
10	ICC 10688	C. arietinum	Annual	Turkey	Kabuli	36.72	37.12
11	ICC 10703	C. arietinum	Annual	Turkey	Kabuli	36.81	34.63
12	ICC 10735	C. arietinum	Annual	Turkey	Kabuli	38.02	36.5
13	ICC 10739	C. arietinum	Annual	Turkey	Kabuli	37.1511	38.7928
14	ICC 10756	C. arietinum	Annual	Turkey	Kabuli	37.5	40.88
15	ICC 10757	C. arietinum	Annual	Turkey	Desi	37.91	41.3
16	ICC 10758	C. arietinum	Annual	Turkey	Kabuli	37.19	40.59
17	ICC 10759	C. arietinum	Annual	Turkey	Desi	37.57	43.19
18	ICC 10780	C. arietinum	Annual	Turkey	Kabuli	37.76	38.69
19	ICC 10783	C. arietinum	Annual	Turkey	Kabuli	37.77	42.18
20	ICC 10784	C. arietinum	Annual	Turkey	Kabuli	37.77	42.18
21	ICC 11278	C. arietinum	Annual	Pakistan	Kabuli	36.2833	72.5167
22	ICC 11279	C. arietinum	Annual	Pakistan	Desi	36.6	72.9
23	ICC 12827	C. arietinum	Annual	Ethiopia	Desi	13.16	37.87
24	ICC 12850	C. arietinum	Annual	Ethiopia	Desi	12.98	37.76
25	ICC 12853	C. arietinum	Annual	Ethiopia	Desi	12.98	37.76
26	ICC 12870	C. arietinum	Annual	Ethiopia	Desi	12.9	37.83
27	ICC 15724	C. arietinum	Annual	Syrian Arab Republic	Desi	36.65	36.71
28	ICC 15726	C. arietinum	Annual	Syrian Arab Republic	Desi	36.65	36.71
29	ICC 15734	C. arietinum	Annual	Syrian Arab Republic	Kabuli	36.22	37.16
30	ICC 15737	C. arietinum	Annual	Syrian Arab Republic	Desi	36.22	37.16
31	ICC 15738	C. arietinum	Annual	Syrian Arab Republic	Desi	36.22	37.16
32	ICC 15740	C. arietinum	Annual	Syrian Arab Republic	Desi	36.22	37.16
33	ICC 15744	C. arietinum	Annual	Syrian Arab Republic	Pea	36.22	37.16
34	ICC 15745	C. arietinum	Annual	Syrian Arab Republic	Kabuli	36.51	36.87
35	ICC 15746	C. arietinum	Annual	Syrian Arab Republic	Desi	36.51	36.87
36	ICC 15747	C. arietinum	Annual	Syrian Arab Republic	Kabuli	36.51	36.87
37	ICC 15748	C. arietinum	Annual	Syrian Arab Republic	Desi	36.51	36.87
38	ICC 15751	C. arietinum	Annual	Syrian Arab Republic	Kabuli	36.22	37.16
39	ICC 15777	C. arietinum	Annual	Syrian Arab Republic	Kabuli	35.43	36.48
40	ICC 15778	C. arietinum	Annual	Syrian Arab Republic	Desi	35.43	36.48
41	ICC 15785	C. arietinum	Annual	Syrian Arab Republic	Desi	35.14	36.75
42	ICC 15786	C. arietinum	Annual	Syrian Arab Republic	Kabuli	34.9	36.07
43	ICC 15787	C. arietinum	Annual	Syrian Arab Republic	Kabuli	35.28	36.75
44	ICC 15793	C. arietinum	Annual	Syrian Arab Republic	Kabuli	34.93	36.71
45	ICC 15796	C. arietinum	Annual	Syrian Arab Republic	Desi	34.73	36.72
46	ICC 15797	C. arietinum	Annual	Syrian Arab Republic	Kabuli	34.89	35.89
47	ICC 15798	C. arietinum	Annual	Syrian Arab Republic	Desi	34.89	35.89
48	ICC 15799	C. arietinum	Annual	Syrian Arab Republic	Kabuli	34.89	35.89
49	ICC 15800	C. arietinum	Annual	Syrian Arab Republic	Kabuli	34.89	35.89
50	ICC 15801	C. arietinum	Annual	Syrian Arab Republic	Kabuli	34.89	35.89
51	ICC 15802	C. arietinum	Annual	Syrian Arab Republic	Kabuli	33.82	36.49
52	ICC 15803	C. arietinum	Annual	Syrian Arab Republic	Kabuli	33.82	36.45
53	ICC 15804	C. arietinum	Annual	Syrian Arab Republic	Kabuli	33.82	36.45
54	ICC 15806	C. arietinum	Annual	Syrian Arab Republic	Kabuli	34.02	36.63
55	ICC 17116	C. yamashitae	Annual	Afghanistan	Wild	34.61	69.74
56	ICC 17117	C. yamashitae	Annual	Afghanistan	Wild	34.61	69.73
57	ICC 17121	C. reticulatum	Annual	Turkey	Wild	37.5	40.88
58	ICC 17122	C. bijugum	Annual	Turkey	Wild	37.5	40.88
59	ICC 17123	C. reticulatum	Annual	Turkey	Wild	37.5	40.88
60	ICC 17124	C. reticulatum	Annual	Turkey	Wild	37.5	40.88
61	ICC 17125	C. bijugum	Annual	Turkey	Wild	38.13	39.98
62	ICC 17141	C. chorassanicum	Annual	Afghanistan	Wild	34.17	69.69
63	ICC 17149	C. judaicum	Annual	Israel	Wild	31.7833	35.2167
64	ICC 17153	C. pinnatifidum	Annual	Turkey	Wild	37.0833	37.4167
65	ICC 17157	C. bijugum	Annual	Turkey	Wild	37.9167	40.1333
66	ICC 17159	C. echinospermum	Annual	Turkey	Wild	37.7167	39.05
67	ICC 17160	C. reticulatum	Annual	Turkey	Wild	37.5667	40.9667
68	ICC 17162	C. cuneatum	Annual	Ethiopia	Wild	14.1667	38.75
69	ICC 17163	C. reticulatum	Annual	Turkey	Wild	37.5	40.88
70	ICC 17164	C. reticulatum	Annual	Turkey	Wild	37.5	40.88
71	ICC 17187	C. bijugum	Annual	Syrian Arab Republic	Wild	36.4667	37
72	ICC 17188	C. judaicum	Annual	Syrian Arab Republic	Wild	34.8111	36.0083
73	ICC 17192	C. judaicum	Annual	Syrian Arab Republic	Wild	34.9028	36.0333
74	ICC 17195	C. judaicum	Annual	Syrian Arab Republic	Wild	35.25	35.9681
75	ICC 17198	C. judaicum	Annual	Syrian Arab Republic	Wild	34.9833	35.95
76	ICC 17200	C. pinnatifidum	Annual	Syrian Arab Republic	Wild	33.7372	36.1169
77	ICC 17201	C. pinnatifidum	Annual	Syrian Arab Republic	Wild	33.7372	36.1169
78	ICC 17203	C. pinnatifidum	Annual	Turkey	Wild	37.52	34.77
79	ICC 17206	C. bijugum	Annual	Syrian Arab Republic	Wild	36.22	37.16
80	ICC 17210	C. pinnatifidum	Annual	Syrian Arab Republic	Wild	36.37	37.45
81	ICC 17212	C. judaicum	Annual	Syrian Arab Republic	Wild	35.0444	35.95
82	ICC 17229	C. microphyllum	Perennial	Pakistan	Wild	36.35	74.5
83	ICC 6143	C. arietinum	Annual	Jordan	Kabuli	31.95	35.93
84	ICC 6144	C. arietinum	Annual	Jordan	Kabuli	31.95	35.93
85	ICC 6153	C. arietinum	Annual	Jordan	Desi	31.95	35.93
86	ICC 6157	C. arietinum	Annual	Syrian Arab Republic	Kabuli	34.73	36.72
87	ICC 8586	C. arietinum	Annual	Ethiopia	Desi	14.13	38.71
88	ICC 8649	C. arietinum	Annual	Afghanistan	Kabuli	34.5559	69.3857
89	ICC 8692	C. arietinum	Annual	Afghanistan	Kabuli	34.5559	69.3857
90	ICC 8709	C. arietinum	Annual	Afghanistan	Kabuli	34.3659	70.3358
91	ICC 8735	C. arietinum	Annual	Afghanistan	Kabuli	34.5559	69.3857
92	ICC 9634	C. arietinum	Annual	Afghanistan	Desi	34.3659	70.3358
93	ICC 9796	C. arietinum	Annual	Afghanistan	Kabuli	34.5559	69.3857
94	ICC 9798	C. arietinum	Annual	Afghanistan	Pea	34.5559	69.3857
