# Supplementary material for: Exploring Germplasm Diversity to Understand the Domestication Process in Cicer spp. Using SNP and DArT Markers
Source: PLoS One. 2014 Jul 10;9(7):e102016. doi: 10.1371/journal.pone.0102016 (PMC4092095; doi:10.1371/journal.pone.0102016)
Supplement: Table S2 — Summary of the genotyping data generated using 651 CKAM markers on 94 Cicer accessions. (XLS) [file pone.0102016.s004.xls]

## Sheet: Sheet1
Table S2: Summary of the genotyping data generated using 651 CKAM markers on 94 Cicer accessions
Marker	Map Position	Major Allele Frquency	Gene Diversity	PIC	%Missing
					Cultivated	Wild	Total
CKAM0003	NA	0.6	0.56	0.5	0	75	21.88
CKAM0005	NA	0.76	0.37	0.32	0	32.14	9.38
CKAM0010	LG06	0.76	0.38	0.34	0	46.43	13.54
CKAM0014	LG08	0.78	0.35	0.3	0	28.57	8.33
CKAM0016	LG01	0.73	0.43	0.39	0	71.43	20.83
CKAM0017	LG04	0.81	0.31	0.27	0	25	7.29
CKAM0018	NA	0.76	0.37	0.31	1.47	25	8.33
CKAM0019	LG02	0.83	0.29	0.26	0	35.71	10.42
CKAM0021	LG06	0.85	0.26	0.24	0	42.86	12.5
CKAM0027	NA	0.78	0.35	0.29	0	25	7.29
CKAM0029	LG02	0.91	0.17	0.16	0	42.86	12.5
CKAM0032	LG04	0.82	0.31	0.29	0	57.14	16.67
CKAM0034	LG06	0.78	0.36	0.31	0	32.14	9.38
CKAM0037	NA	0.78	0.37	0.33	0	46.43	13.54
CKAM0039	LG04	0.93	0.13	0.12	0	25	7.29
CKAM0042	NA	0.34	0.7	0.5	1.47	39.29	12.5
CKAM0044	NA	0.61	0.55	0.49	0	75	21.88
CKAM0163	LG03	0.79	0.36	0.33	1.47	46.43	14.58
CKAM0166	LG07	0.82	0.3	0.27	0	71.43	20.83
CKAM0168	LG07	0.76	0.39	0.36	0	60.71	17.71
CKAM0170	LG01	0.87	0.24	0.23	0	46.43	13.54
CKAM0173	LG02	0.76	0.37	0.33	0	35.71	10.42
CKAM0174	LG03	0.75	0.39	0.33	1.47	7.14	3.13
CKAM0185	LG03	0.92	0.15	0.14	1.47	3.57	2.08
CKAM0190	LG06	0.75	0.38	0.31	1.47	25	8.33
CKAM0191	LG03	0.94	0.11	0.1	4.41	7.14	5.21
CKAM0196	LG05	0.96	0.09	0.08	1.47	35.71	11.46
CKAM0206	LG03	0.75	0.38	0.31	1.47	7.14	3.13
CKAM0207	LG01	1	0	0	0	25	7.29
CKAM0212	LG02	0.75	0.4	0.36	2.94	46.43	15.63
CKAM0213	LG03	0.99	0.02	0.02	1.47	0	1.04
CKAM0229	LG08	0.76	0.37	0.31	0	28.57	8.33
CKAM0232	LG03	0.99	0.02	0.02	1.47	3.57	2.08
CKAM0244	LG04	0.97	0.07	0.06	4.41	25	10.42
CKAM0246	LG02	0.88	0.22	0.21	0	28.57	8.33
CKAM0256	LG03	0.85	0.26	0.25	1.47	25	8.33
CKAM0257	LG03	0.79	0.36	0.34	1.47	14.29	5.21
CKAM0261	LG03	0.91	0.17	0.16	1.47	10.71	4.17
CKAM0265	LG03	0.79	0.34	0.3	1.47	7.14	3.13
CKAM0270	LG06	0.93	0.13	0.12	0	28.57	8.33
CKAM0272	LG03	0.9	0.19	0.18	1.47	0	1.04
CKAM0278	LG05	0.84	0.28	0.26	0	57.14	16.67
CKAM0285	LG04	0.76	0.37	0.33	0	35.71	10.42
CKAM0288	LG02	0.85	0.25	0.22	0	71.43	20.83
CKAM0291	LG03	0.82	0.31	0.29	1.47	28.57	9.38
CKAM0294	LG03	0.8	0.35	0.33	1.47	17.86	6.25
CKAM0295	LG03	0.75	0.38	0.32	1.47	7.14	3.13
CKAM0298	LG02	0.78	0.37	0.34	1.47	57.14	17.71
CKAM0307	LG01	0.73	0.39	0.32	0	25	7.29
CKAM0310	LG05	0.76	0.37	0.33	0	35.71	10.42
CKAM0314	LG03	0.75	0.39	0.33	1.47	10.71	4.17
CKAM0320	LG02	0.96	0.09	0.08	0	25	7.29
CKAM0325	LG02	0.78	0.37	0.34	0	71.43	20.83
CKAM0332	LG06	0.79	0.35	0.32	0	42.86	12.5
CKAM0338	LG04	0.91	0.17	0.16	0	35.71	10.42
CKAM0340	LG08	0.76	0.38	0.34	0	78.57	22.92
CKAM0342	LG08	0.76	0.36	0.3	0	25	7.29
CKAM0343	LG08	0.51	0.52	0.41	1.47	28.57	9.38
CKAM0351	LG05	1	0	0	0	25	7.29
CKAM0356	LG03	0.89	0.21	0.2	1.47	21.43	7.29
CKAM0358	LG03	0.83	0.29	0.27	1.47	50	15.63
CKAM0359	LG03	0.97	0.07	0.06	1.47	3.57	2.08
CKAM0360	LG01	0.76	0.38	0.34	0	78.57	22.92
CKAM0366	LG07	0.78	0.37	0.34	0	67.86	19.79
CKAM0375	LG03	0.84	0.28	0.27	1.47	25	8.33
CKAM0387	LG03	0.78	0.37	0.34	1.47	46.43	14.58
CKAM0391	LG02	0.98	0.04	0.04	0	25	7.29
CKAM0400	LG05	0.9	0.18	0.17	0	53.57	15.63
CKAM0411	LG06	0.52	0.52	0.41	2.94	25	9.38
CKAM0414	LG01	0.78	0.37	0.34	0	60.71	17.71
CKAM0422	LG03	0.98	0.04	0.04	2.94	3.57	3.13
CKAM0430	LG08	0.84	0.27	0.24	0	32.14	9.38
CKAM0434	LG04	1	0	0	0	25	7.29
CKAM0438	LG03	0.99	0.02	0.02	1.47	0	1.04
CKAM0441	LG03	0.76	0.39	0.35	1.47	32.14	10.42
CKAM0443	LG04	0.62	0.47	0.36	0	25	7.29
CKAM0455	LG03	0.82	0.31	0.28	1.47	60.71	18.75
CKAM0460	LG07	0.93	0.13	0.12	0	28.57	8.33
CKAM0463	LG01	0.8	0.34	0.31	1.47	39.29	12.5
CKAM0468	LG03	0.99	0.02	0.02	1.47	3.57	2.08
CKAM0474	LG03	0.81	0.32	0.3	1.47	17.86	6.25
CKAM0476	LG04	0.91	0.17	0.16	0	35.71	10.42
CKAM0488	LG03	0.47	0.62	0.5	10.29	32.14	16.67
CKAM0493	LG03	0.92	0.15	0.14	1.47	7.14	3.13
CKAM0499	LG03	0.9	0.19	0.17	1.47	7.14	3.13
CKAM0511	LG01	0.76	0.36	0.3	0	25	7.29
CKAM0512	LG03	0.78	0.37	0.33	1.47	25	8.33
CKAM0515	LG01	0.76	0.38	0.34	1.47	75	22.92
CKAM0520	LG03	0.93	0.13	0.12	1.47	21.43	7.29
CKAM0525	LG03	0.84	0.27	0.23	1.47	71.43	21.88
CKAM0539	LG05	0.78	0.37	0.33	1.47	42.86	13.54
CKAM0541	LG01	0.71	0.44	0.37	0	32.14	9.38
CKAM0542	LG03	0.8	0.34	0.31	4.41	53.57	18.75
CKAM0544	LG08	0.75	0.4	0.36	0	75	21.88
CKAM0553	LG03	0.99	0.02	0.02	1.47	0	1.04
CKAM0554	LG03	0.8	0.34	0.31	1.47	50	15.63
CKAM0557	LG03	0.84	0.28	0.26	1.47	25	8.33
CKAM0558	LG05	0.98	0.04	0.04	0	32.14	9.38
CKAM0560	LG03	0.99	0.02	0.02	1.47	0	1.04
CKAM0561	LG02	0.91	0.17	0.16	0	46.43	13.54
CKAM0568	LG06	0.73	0.41	0.35	1.47	32.14	10.42
CKAM0571	LG03	0.96	0.09	0.09	1.47	3.57	2.08
CKAM0573	LG03	0.83	0.29	0.27	1.47	28.57	9.38
CKAM0586	LG03	0.99	0.02	0.02	1.47	0	1.04
CKAM0588	LG03	0.89	0.2	0.19	1.47	10.71	4.17
CKAM0592	LG03	0.71	0.43	0.36	1.47	14.29	5.21
CKAM0596	LG03	0.89	0.21	0.2	1.47	10.71	4.17
CKAM0605	NA	1	0	0	0	25	7.29
CKAM0609	LG03	0.97	0.07	0.06	1.47	3.57	2.08
CKAM0610	LG07	0.76	0.37	0.32	0	32.14	9.38
CKAM0612	LG03	0.89	0.2	0.19	1.47	3.57	2.08
CKAM0622	LG03	0.81	0.33	0.31	1.47	35.71	11.46
CKAM0626	LG06	0.76	0.36	0.3	0	25	7.29
CKAM0628	LG03	0.87	0.24	0.23	1.47	21.43	7.29
CKAM0634	LG02	0.84	0.28	0.26	0	50	14.58
CKAM0636	LG03	0.8	0.34	0.31	1.47	25	8.33
CKAM0638	LG03	0.75	0.39	0.34	1.47	21.43	7.29
CKAM0639	LG03	0.69	0.48	0.43	2.94	32.14	11.46
CKAM0645	LG03	0.82	0.31	0.29	1.47	50	15.63
CKAM0646	LG04	0.76	0.36	0.3	0	25	7.29
CKAM0649	LG04	0.81	0.33	0.3	0	50	14.58
CKAM0651	LG01	0.76	0.36	0.3	0	25	7.29
CKAM0660	LG03	0.99	0.02	0.02	1.47	0	1.04
CKAM0662	LG06	0.87	0.24	0.23	0	39.29	11.46
CKAM0668	LG05	0.87	0.24	0.22	0	35.71	10.42
CKAM0673	LG03	0.89	0.2	0.19	1.47	3.57	2.08
CKAM0675	LG03	0.98	0.04	0.04	2.94	3.57	3.13
CKAM0681	LG03	0.94	0.11	0.1	1.47	21.43	7.29
CKAM0692	LG03	0.78	0.37	0.34	1.47	42.86	13.54
CKAM0695	LG06	0.71	0.43	0.36	0	35.71	10.42
CKAM0701	LG04	0.92	0.15	0.14	1.47	28.57	9.38
CKAM0706	LG07	0.76	0.38	0.34	0	82.14	23.96
CKAM0709	LG08	0.87	0.24	0.23	1.47	39.29	12.5
CKAM0711	LG08	0.99	0.02	0.02	1.47	25	8.33
CKAM0715	LG02	0.78	0.35	0.3	0	25	7.29
CKAM0722	LG05	0.75	0.39	0.35	1.47	39.29	12.5
CKAM0723	LG02	0.61	0.55	0.49	0	78.57	22.92
CKAM0727	LG05	0.96	0.09	0.09	0	28.57	8.33
CKAM0730	LG08	0.87	0.23	0.21	1.47	64.29	19.79
CKAM0732	LG05	0.78	0.35	0.29	0	96.43	28.13
CKAM0735	LG06	0.83	0.29	0.27	0	39.29	11.46
CKAM0737	LG04	0.99	0.02	0.02	1.47	25	8.33
CKAM0742	LG01	0.73	0.41	0.35	0	35.71	10.42
CKAM0745	LG01	0.78	0.37	0.34	0	39.29	11.46
CKAM0747	LG04	0.82	0.31	0.29	0	53.57	15.63
CKAM0749	LG07	0.97	0.07	0.06	0	35.71	10.42
CKAM0750	LG04	0.74	0.41	0.37	0	53.57	15.63
CKAM0752	LG01	0.83	0.29	0.27	0	64.29	18.75
CKAM0755	LG02	0.81	0.33	0.3	0	35.71	10.42
CKAM0759	LG02	0.97	0.07	0.06	0	35.71	10.42
CKAM0761	LG08	0.76	0.37	0.32	0	32.14	9.38
CKAM0769	LG04	0.99	0.02	0.02	0	28.57	8.33
CKAM0770	LG04	0.74	0.4	0.35	0	39.29	11.46
CKAM0775	LG06	0.93	0.13	0.12	0	46.43	13.54
CKAM0779	LG08	0.98	0.04	0.04	1.47	28.57	9.38
CKAM0784	LG01	0.87	0.23	0.21	0	67.86	19.79
CKAM0787	LG04	0.73	0.4	0.34	1.47	28.57	9.38
CKAM0788	LG05	0.75	0.4	0.37	1.47	53.57	16.67
CKAM0791	LG02	0.78	0.35	0.29	0	25	7.29
CKAM0792	LG06	0.99	0.02	0.02	1.47	25	8.33
CKAM0793	LG02	0.84	0.27	0.23	0	25	7.29
CKAM0795	LG07	0.83	0.28	0.24	0	25	7.29
CKAM0796	LG02	0.79	0.35	0.31	0	39.29	11.46
CKAM0798	LG04	0.78	0.36	0.32	0	85.71	25
CKAM0801	LG06	0.78	0.35	0.3	0	28.57	8.33
CKAM0802	LG08	0.78	0.36	0.32	0	39.29	11.46
CKAM0804	NA	0.66	0.45	0.35	0	25	7.29
CKAM0811	LG02	0.85	0.26	0.24	0	46.43	13.54
CKAM0812	LG04	0.79	0.36	0.32	2.94	28.57	10.42
CKAM0814	LG04	0.82	0.29	0.25	0	82.14	23.96
CKAM0819	LG06	0.76	0.37	0.32	1.47	28.57	9.38
CKAM0820	LG02	0.91	0.17	0.15	0	50	14.58
CKAM0822	LG06	1	0	0	0	25	7.29
CKAM0826	LG04	1	0	0	0	25	7.29
CKAM0827	LG05	0.8	0.33	0.29	0	32.14	9.38
CKAM0830	LG05	0.75	0.39	0.33	2.94	28.57	10.42
CKAM0835	LG02	0.87	0.23	0.21	0	67.86	19.79
CKAM0837	LG07	0.76	0.38	0.34	2.94	39.29	13.54
CKAM0839	LG05	0.9	0.18	0.17	0	57.14	16.67
CKAM0842	LG07	0.99	0.02	0.02	1.47	25	8.33
CKAM0843	LG06	0.78	0.35	0.3	0	28.57	8.33
CKAM0844	LG06	0.96	0.09	0.08	0	39.29	11.46
CKAM0845	LG06	0.82	0.3	0.27	0	71.43	20.83
CKAM0846	LG07	0.75	0.38	0.31	1.47	25	8.33
CKAM0847	LG04	0.74	0.42	0.38	0	64.29	18.75
CKAM0848	LG06	0.98	0.04	0.04	0	32.14	9.38
CKAM0854	LG07	0.76	0.36	0.3	0	25	7.29
CKAM0856	LG08	0.92	0.14	0.13	0	25	7.29
CKAM0860	LG02	0.93	0.13	0.12	0	46.43	13.54
CKAM0867	LG06	0.83	0.28	0.24	1.47	75	22.92
CKAM0869	LG04	0.87	0.23	0.21	0	67.86	19.79
CKAM0870	LG06	0.99	0.02	0.02	0	28.57	8.33
CKAM0871	LG06	0.79	0.36	0.33	0	53.57	15.63
CKAM0874	LG02	0.82	0.3	0.27	1.47	28.57	9.38
CKAM0875	LG04	0.88	0.22	0.19	1.47	60.71	18.75
CKAM0876	LG06	0.79	0.35	0.32	0	75	21.88
CKAM0880	LG04	0.91	0.17	0.16	2.94	25	9.38
CKAM0883	NA	0.75	0.38	0.32	0	28.57	8.33
CKAM0885	LG04	0.8	0.34	0.31	1.47	39.29	12.5
CKAM0886	NA	0.93	0.13	0.12	0	25	7.29
CKAM0888	LG01	0.55	0.57	0.48	0	57.14	16.67
CKAM0891	LG02	0.99	0.02	0.02	0	28.57	8.33
CKAM0892	LG02	0.79	0.36	0.32	0	71.43	20.83
CKAM0894	LG07	0.78	0.36	0.31	1.47	28.57	9.38
CKAM0895	LG06	0.81	0.31	0.27	0	28.57	8.33
CKAM0897	LG04	0.76	0.37	0.31	0	28.57	8.33
CKAM0900	LG08	0.85	0.25	0.22	0	71.43	20.83
CKAM0901	LG02	0.91	0.16	0.15	1.47	50	15.63
CKAM0905	LG05	0.96	0.09	0.08	0	39.29	11.46
CKAM0906	LG06	0.97	0.07	0.06	1.47	32.14	10.42
CKAM0907	LG02	0.79	0.36	0.33	0	71.43	20.83
CKAM0910	LG07	0.83	0.28	0.24	0	78.57	22.92
CKAM0911	LG06	0.92	0.15	0.14	0	46.43	13.54
CKAM0914	LG06	0.78	0.37	0.33	1.47	75	22.92
CKAM0918	LG08	0.93	0.13	0.12	0	46.43	13.54
CKAM0920	LG04	0.92	0.15	0.14	1.47	25	8.33
CKAM0921	LG02	0.91	0.17	0.15	1.47	46.43	14.58
CKAM0923	LG04	0.75	0.39	0.33	0	35.71	10.42
CKAM0925	LG04	0.81	0.32	0.28	1.47	28.57	9.38
CKAM0927	LG05	1	0	0	0	25	7.29
CKAM0928	LG01	0.97	0.07	0.06	0	35.71	10.42
CKAM0931	LG04	0.76	0.39	0.35	0	75	21.88
CKAM0932	LG08	0.87	0.24	0.23	0	32.14	9.38
CKAM0934	LG01	0.79	0.34	0.3	0	32.14	9.38
CKAM0935	LG07	0.76	0.39	0.35	0	75	21.88
CKAM0937	LG05	0.98	0.04	0.04	0	32.14	9.38
CKAM0941	LG05	0.9	0.18	0.17	0	57.14	16.67
CKAM0943	LG06	1	0	0	0	25	7.29
CKAM0944	LG04	0.76	0.39	0.36	0	64.29	18.75
CKAM0947	LG01	0.69	0.44	0.35	1.47	25	8.33
CKAM0948	LG02	0.76	0.39	0.35	0	75	21.88
CKAM0953	LG06	0.85	0.26	0.24	0	53.57	15.63
CKAM0960	LG05	0.99	0.02	0.02	0	28.57	8.33
CKAM0966	LG04	0.79	0.36	0.33	1.47	64.29	19.79
CKAM0967	LG06	0.94	0.11	0.1	1.47	35.71	11.46
CKAM0971	LG05	0.76	0.38	0.33	0	85.71	25
CKAM0978	LG04	0.8	0.34	0.3	1.47	35.71	11.46
CKAM0979	LG04	0.87	0.24	0.22	0	32.14	9.38
CKAM0982	LG06	0.84	0.27	0.24	1.47	28.57	9.38
CKAM0984	LG07	1	0	0	0	25	7.29
CKAM0990	LG04	0.92	0.14	0.13	0	25	7.29
CKAM0992	LG06	0.99	0.02	0.02	1.47	25	8.33
CKAM0993	NA	0.67	0.46	0.38	0	35.71	10.42
CKAM0996	LG06	1	0	0	0	25	7.29
CKAM0999	LG08	0.91	0.17	0.15	0	28.57	8.33
CKAM1000	LG05	0.78	0.36	0.32	0	35.71	10.42
CKAM1002	LG05	0.96	0.09	0.08	0	35.71	10.42
CKAM1005	LG06	0.79	0.34	0.3	0	32.14	9.38
CKAM1006	LG05	0.78	0.36	0.32	1.47	35.71	11.46
CKAM1007	LG04	0.94	0.11	0.1	0	39.29	11.46
CKAM1010	LG04	0.96	0.09	0.08	1.47	35.71	11.46
CKAM1012	LG04	1	0	0	0	25	7.29
CKAM1013	LG06	0.78	0.37	0.34	0	60.71	17.71
CKAM1014	LG06	0.84	0.27	0.24	0	71.43	20.83
CKAM1017	LG05	0.79	0.36	0.33	0	57.14	16.67
CKAM1018	LG08	0.76	0.37	0.33	0	35.71	10.42
CKAM1020	LG05	0.78	0.36	0.32	1.47	35.71	11.46
CKAM1024	LG05	0.79	0.36	0.33	1.47	53.57	16.67
CKAM1030	LG05	1	0	0	0	25	7.29
CKAM1032	LG04	0.78	0.36	0.31	0	32.14	9.38
CKAM1033	LG04	0.9	0.18	0.17	0	53.57	15.63
CKAM1035	LG07	0.89	0.2	0.18	0	60.71	17.71
CKAM1039	LG05	0.88	0.22	0.2	1.47	25	8.33
CKAM1041	LG06	0.92	0.14	0.13	1.47	46.43	14.58
CKAM1042	LG05	0.93	0.13	0.12	0	28.57	8.33
CKAM1043	LG04	0.66	0.5	0.45	0	75	21.88
CKAM1045	LG04	0.48	0.54	0.44	0	39.29	11.46
CKAM1049	LG06	0.6	0.5	0.39	2.94	25	9.38
CKAM1052	LG05	0.79	0.36	0.33	0	67.86	19.79
CKAM1053	LG05	0.85	0.25	0.22	0	71.43	20.83
CKAM1054	LG01	0.76	0.39	0.35	0	75	21.88
CKAM1056	LG04	0.71	0.46	0.41	0	75	21.88
CKAM1058	LG07	0.76	0.38	0.34	0	78.57	22.92
CKAM1062	LG04	0.99	0.02	0.02	1.47	25	8.33
CKAM1063	LG04	0.82	0.31	0.28	0	67.86	19.79
CKAM1064	LG01	0.73	0.39	0.32	0	25	7.29
CKAM1068	LG05	0.96	0.09	0.09	0	32.14	9.38
CKAM1073	LG07	0.98	0.04	0.04	0	28.57	8.33
CKAM1074	LG01	0.96	0.09	0.09	1.47	28.57	9.38
CKAM1075	LG05	0.96	0.09	0.08	0	35.71	10.42
CKAM1076	LG04	0.81	0.31	0.27	2.94	75	23.96
CKAM1080	LG02	0.76	0.38	0.34	0	78.57	22.92
CKAM1082	LG01	0.81	0.33	0.3	0	53.57	15.63
CKAM1088	LG04	0.75	0.37	0.3	0	25	7.29
CKAM1089	LG07	0.98	0.04	0.04	1.47	28.57	9.38
CKAM1096	LG04	0.98	0.04	0.04	0	32.14	9.38
CKAM1097	LG01	0.93	0.13	0.12	0	35.71	10.42
CKAM1099	LG04	0.75	0.4	0.37	1.47	71.43	21.88
CKAM1100	LG06	0.99	0.02	0.02	0	28.57	8.33
CKAM1101	LG02	0.62	0.52	0.44	1.47	35.71	11.46
CKAM1106	NA	0.96	0.09	0.08	1.47	35.71	11.46
CKAM1108	LG05	0.8	0.34	0.31	0	71.43	20.83
CKAM1113	LG02	0.75	0.4	0.35	1.47	78.57	23.96
CKAM1119	LG04	0.93	0.13	0.12	0	28.57	8.33
CKAM1120	LG05	0.97	0.07	0.06	0	35.71	10.42
CKAM1121	LG02	0.98	0.04	0.04	0	28.57	8.33
CKAM1123	LG07	0.81	0.32	0.3	0	42.86	12.5
CKAM1124	LG08	0.82	0.31	0.29	1.47	50	15.63
CKAM1125	LG06	0.82	0.3	0.27	0	71.43	20.83
CKAM1126	LG05	1	0	0	0	25	7.29
CKAM1129	LG04	0.85	0.25	0.22	1.47	67.86	20.83
CKAM1136	LG02	0.76	0.39	0.35	0	75	21.88
CKAM1140	LG01	0.52	0.6	0.5	0	71.43	20.83
CKAM1144	LG06	0.78	0.36	0.31	1.47	28.57	9.38
CKAM1146	LG04	0.9	0.19	0.18	0	35.71	10.42
CKAM1147	LG07	0.98	0.04	0.04	0	32.14	9.38
CKAM1155	LG05	0.85	0.26	0.24	0	57.14	16.67
CKAM1158	LG05	0.9	0.19	0.18	0	35.71	10.42
CKAM1159	LG08	1	0	0	0	25	7.29
CKAM1162	LG06	0.81	0.31	0.26	7.35	67.86	25
CKAM1166	LG01	0.83	0.28	0.24	1.47	75	22.92
CKAM1171	LG05	0.76	0.39	0.36	0	64.29	18.75
CKAM1175	NA	0.98	0.04	0.04	0	25	7.29
CKAM1177	LG04	0.98	0.04	0.04	0	28.57	8.33
CKAM1178	LG07	1	0	0	0	25	7.29
CKAM1179	LG04	0.7	0.46	0.41	5.88	32.14	13.54
CKAM1181	LG07	0.79	0.34	0.3	0	32.14	9.38
CKAM1185	LG04	0.98	0.04	0.04	0	25	7.29
CKAM1186	LG05	1	0	0	0	25	7.29
CKAM1190	LG02	0.61	0.56	0.5	0	67.86	19.79
CKAM1191	LG04	0.75	0.37	0.3	0	25	7.29
CKAM1193	LG05	0.99	0.02	0.02	0	28.57	8.33
CKAM1194	LG01	0.91	0.17	0.16	0	39.29	11.46
CKAM1195	LG06	0.73	0.41	0.36	0	39.29	11.46
CKAM1196	LG02	0.74	0.4	0.35	2.94	32.14	11.46
CKAM1198	LG04	0.71	0.45	0.41	7.35	64.29	23.96
CKAM1200	LG07	0.79	0.35	0.32	0	75	21.88
CKAM1201	LG04	0.79	0.36	0.33	1.47	64.29	19.79
CKAM1202	LG07	0.84	0.27	0.23	1.47	71.43	21.88
CKAM1205	LG04	0.93	0.13	0.12	2.94	32.14	11.46
CKAM1209	LG04	0.98	0.04	0.04	0	32.14	9.38
CKAM1210	LG04	0.75	0.38	0.31	0	28.57	8.33
CKAM1212	LG02	0.84	0.27	0.25	0	64.29	18.75
CKAM1217	LG01	0.76	0.37	0.32	0	32.14	9.38
CKAM1220	LG04	0.72	0.43	0.38	1.47	42.86	13.54
CKAM1224	LG05	0.79	0.36	0.33	0	53.57	15.63
CKAM1232	LG04	0.76	0.39	0.35	0	75	21.88
CKAM1233	LG05	0.76	0.37	0.33	0	35.71	10.42
CKAM1237	LG05	0.75	0.38	0.31	1.47	25	8.33
CKAM1242	LG02	0.78	0.37	0.34	0	64.29	18.75
CKAM1245	LG08	0.78	0.36	0.32	0	39.29	11.46
CKAM1247	LG06	0.81	0.32	0.29	0	75	21.88
CKAM1248	LG04	0.89	0.2	0.18	1.47	57.14	17.71
CKAM1250	LG06	0.87	0.24	0.21	0	64.29	18.75
CKAM1252	LG05	0.92	0.15	0.14	0	39.29	11.46
CKAM1254	LG02	0.61	0.55	0.49	0	78.57	22.92
CKAM1257	LG02	0.87	0.24	0.21	0	64.29	18.75
CKAM1261	LG05	0.99	0.02	0.02	0	28.57	8.33
CKAM1264	LG02	0.99	0.02	0.02	0	28.57	8.33
CKAM1265	LG07	0.99	0.02	0.02	0	28.57	8.33
CKAM1268	LG04	1	0	0	0	25	7.29
CKAM1270	LG04	1	0	0	0	25	7.29
CKAM1273	LG02	0.85	0.26	0.23	0	64.29	18.75
CKAM1275	LG06	0.83	0.28	0.24	1.47	75	22.92
CKAM1277	LG02	0.84	0.27	0.24	1.47	67.86	20.83
CKAM1280	LG04	0.93	0.13	0.12	1.47	42.86	13.54
CKAM1282	LG02	1	0	0	0	25	7.29
CKAM1285	LG06	0.79	0.34	0.29	1.47	25	8.33
CKAM1286	LG08	0.98	0.04	0.04	1.47	28.57	9.38
CKAM1287	LG02	0.78	0.35	0.3	0	28.57	8.33
CKAM1288	LG08	0.88	0.22	0.21	0	50	14.58
CKAM1289	LG05	0.78	0.36	0.31	0	32.14	9.38
CKAM1290	LG06	0.72	0.44	0.4	0	71.43	20.83
CKAM1292	LG05	0.8	0.33	0.3	0	78.57	22.92
CKAM1299	NA	0.84	0.27	0.23	0	75	21.88
CKAM1301	LG08	0.94	0.11	0.1	0	28.57	8.33
CKAM1302	LG01	0.96	0.09	0.08	0	39.29	11.46
CKAM1303	LG07	0.98	0.04	0.04	0	28.57	8.33
CKAM1304	LG07	0.94	0.11	0.1	2.94	32.14	11.46
CKAM1307	LG05	0.96	0.09	0.09	0	32.14	9.38
CKAM1309	LG01	0.75	0.38	0.31	1.47	25	8.33
CKAM1311	LG02	0.78	0.36	0.31	0	32.14	9.38
CKAM1312	LG02	0.92	0.14	0.13	0	50	14.58
CKAM1316	LG05	0.53	0.51	0.39	1.47	25	8.33
CKAM1317	NA	0.78	0.36	0.31	1.47	25	8.33
CKAM1328	LG04	0.66	0.49	0.42	4.41	39.29	14.58
CKAM1330	LG04	0.97	0.07	0.06	0	32.14	9.38
CKAM1333	LG02	0.83	0.28	0.24	0	78.57	22.92
CKAM1334	LG06	0.76	0.39	0.35	2.94	42.86	14.58
CKAM1338	LG01	1	0	0	0	25	7.29
CKAM1339	LG07	0.76	0.39	0.35	0	75	21.88
CKAM1340	LG02	0.76	0.39	0.35	0	75	21.88
CKAM1344	LG08	0.96	0.09	0.09	0	32.14	9.38
CKAM1345	LG08	0.8	0.33	0.3	0	78.57	22.92
CKAM1347	LG06	0.98	0.04	0.04	0	32.14	9.38
CKAM1348	LG02	1	0	0	0	25	7.29
CKAM1349	LG04	0.78	0.37	0.33	0	42.86	12.5
CKAM1351	LG06	0.98	0.04	0.04	2.94	25	9.38
CKAM1353	LG04	0.78	0.37	0.34	0	60.71	17.71
CKAM1354	LG04	0.79	0.36	0.33	0	67.86	19.79
CKAM1356	LG04	0.69	0.48	0.43	0	75	21.88
CKAM1359	LG04	0.74	0.38	0.31	0	25	7.29
CKAM1362	LG05	0.9	0.18	0.17	1.47	53.57	16.67
CKAM1364	LG04	0.91	0.17	0.16	0	35.71	10.42
CKAM1374	LG05	0.99	0.02	0.02	1.47	25	8.33
CKAM1378	LG02	0.96	0.09	0.08	0	28.57	8.33
CKAM1382	LG02	0.82	0.3	0.26	0	28.57	8.33
CKAM1384	LG04	0.76	0.37	0.33	1.47	32.14	10.42
CKAM1386	LG06	0.91	0.17	0.16	0	35.71	10.42
CKAM1393	LG08	0.78	0.35	0.29	0	25	7.29
CKAM1394	LG04	0.8	0.34	0.31	1.47	46.43	14.58
CKAM1397	LG08	0.85	0.26	0.24	4.41	32.14	12.5
CKAM1399	LG06	0.78	0.36	0.32	0	35.71	10.42
CKAM1402	LG08	1	0	0	0	25	7.29
CKAM1403	LG06	0.75	0.38	0.32	1.47	28.57	9.38
CKAM1404	LG01	0.76	0.38	0.34	0	78.57	22.92
CKAM1405	LG04	0.75	0.38	0.31	1.47	25	8.33
CKAM1407	LG08	0.99	0.02	0.02	0	28.57	8.33
CKAM1408	LG06	0.74	0.41	0.37	0	53.57	15.63
CKAM1410	LG08	0.78	0.35	0.29	0	25	7.29
CKAM1413	LG05	0.67	0.49	0.44	0	67.86	19.79
CKAM1414	LG05	0.93	0.13	0.12	0	46.43	13.54
CKAM1417	LG04	0.76	0.37	0.31	1.47	25	8.33
CKAM1420	LG06	0.98	0.04	0.04	0	28.57	8.33
CKAM1422	LG05	1	0	0	0	25	7.29
CKAM1424	LG01	0.57	0.51	0.4	0	25	7.29
CKAM1425	LG02	0.78	0.37	0.34	0	57.14	16.67
CKAM1428	LG02	0.91	0.17	0.15	1.47	25	8.33
CKAM1430	LG05	0.94	0.11	0.1	0	42.86	12.5
CKAM1431	LG06	0.9	0.19	0.18	1.47	35.71	11.46
CKAM1432	LG04	0.84	0.27	0.23	0	75	21.88
CKAM1434	LG05	0.66	0.45	0.36	0	28.57	8.33
CKAM1436	LG02	1	0	0	0	25	7.29
CKAM1437	LG06	1	0	0	0	25	7.29
CKAM1442	LG05	0.96	0.09	0.08	1.47	35.71	11.46
CKAM1444	LG05	0.76	0.36	0.3	0	25	7.29
CKAM1447	LG04	0.97	0.07	0.06	1.47	25	8.33
CKAM1448	LG05	0.76	0.37	0.32	0	32.14	9.38
CKAM1449	LG04	0.78	0.37	0.34	0	67.86	19.79
CKAM1450	LG04	0.76	0.39	0.35	0	71.43	20.83
CKAM1455	LG04	0.76	0.39	0.35	0	71.43	20.83
CKAM1456	LG08	0.82	0.31	0.28	0	35.71	10.42
CKAM1458	LG04	0.76	0.37	0.32	0	32.14	9.38
CKAM1460	LG08	0.82	0.3	0.27	1.47	32.14	10.42
CKAM1461	LG08	1	0	0	0	25	7.29
CKAM1463	LG02	0.78	0.37	0.33	0	46.43	13.54
CKAM1464	LG05	0.93	0.13	0.12	0	42.86	12.5
CKAM1466	NA	0.78	0.37	0.33	0	25	7.29
CKAM1468	LG07	0.74	0.39	0.33	2.94	25	9.38
CKAM1469	LG04	0.75	0.4	0.36	0	53.57	15.63
CKAM1471	LG04	0.79	0.36	0.33	0	64.29	18.75
CKAM1473	LG05	0.81	0.31	0.27	1.47	78.57	23.96
CKAM1474	LG01	0.83	0.28	0.25	1.47	25	8.33
CKAM1477	LG06	0.99	0.02	0.02	0	25	7.29
CKAM1481	LG04	0.76	0.37	0.31	0	28.57	8.33
CKAM1483	LG08	0.89	0.2	0.19	0	57.14	16.67
CKAM1484	LG02	0.87	0.24	0.21	0	64.29	18.75
CKAM1485	LG07	0.76	0.39	0.35	0	75	21.88
CKAM1488	LG04	0.72	0.43	0.38	4.41	35.71	13.54
CKAM1491	NA	1	0	0	0	25	7.29
CKAM1493	LG08	0.91	0.17	0.16	0	25	7.29
CKAM1494	LG02	0.75	0.38	0.31	1.47	25	8.33
CKAM1497	LG07	0.75	0.38	0.32	1.47	28.57	9.38
CKAM1498	LG07	0.79	0.34	0.29	0	28.57	8.33
CKAM1499	LG07	0.78	0.37	0.34	0	71.43	20.83
CKAM1501	LG04	0.88	0.22	0.2	1.47	25	8.33
CKAM1502	LG04	0.78	0.36	0.32	0	35.71	10.42
CKAM1506	LG05	0.94	0.11	0.1	0	25	7.29
CKAM1508	LG04	0.99	0.02	0.02	0	25	7.29
CKAM1512	LG08	0.99	0.02	0.02	0	28.57	8.33
CKAM1515	LG01	0.76	0.37	0.33	0	32.14	9.38
CKAM1517	LG04	0.94	0.11	0.1	0	42.86	12.5
CKAM1518	LG05	0.87	0.24	0.23	1.47	50	15.63
CKAM1519	LG08	0.76	0.37	0.31	0	28.57	8.33
CKAM1522	LG06	1	0	0	0	25	7.29
CKAM1523	LG08	0.82	0.3	0.27	0	75	21.88
CKAM1526	LG05	0.92	0.15	0.14	1.47	28.57	9.38
CKAM1529	LG07	0.75	0.38	0.31	1.47	25	8.33
CKAM1535	LG04	0.78	0.37	0.34	0	64.29	18.75
CKAM1537	LG02	0.79	0.35	0.32	2.94	35.71	12.5
CKAM1538	LG05	0.76	0.38	0.34	0	42.86	12.5
CKAM1539	LG07	0.82	0.31	0.29	0	57.14	16.67
CKAM1541	LG06	0.76	0.39	0.35	1.47	46.43	14.58
CKAM1543	LG07	0.89	0.2	0.18	0	25	7.29
CKAM1544	LG02	1	0	0	0	25	7.29
CKAM1546	LG07	0.87	0.23	0.21	1.47	64.29	19.79
CKAM1547	LG08	0.96	0.09	0.08	0	39.29	11.46
CKAM1550	LG07	1	0	0	0	25	7.29
CKAM1553	LG06	0.99	0.02	0.02	1.47	25	8.33
CKAM1555	LG07	0.82	0.31	0.28	0	39.29	11.46
CKAM1562	LG01	0.98	0.04	0.04	0	28.57	8.33
CKAM1563	LG06	0.87	0.24	0.22	0	57.14	16.67
CKAM1564	LG02	0.79	0.34	0.3	0	32.14	9.38
CKAM1574	LG08	0.76	0.37	0.33	0	35.71	10.42
CKAM1575	LG02	0.81	0.32	0.28	0	78.57	22.92
CKAM1576	LG04	0.81	0.31	0.27	0	25	7.29
CKAM1581	LG04	0.78	0.37	0.34	2.94	60.71	19.79
CKAM1583	LG06	0.75	0.38	0.31	0	25	7.29
CKAM1586	LG05	0.79	0.35	0.31	0	28.57	8.33
CKAM1587	LG04	1	0	0	0	25	7.29
CKAM1589	LG04	0.8	0.33	0.3	1.47	75	22.92
CKAM1590	LG07	0.97	0.07	0.06	0	35.71	10.42
CKAM1592	LG06	0.98	0.04	0.04	0	28.57	8.33
CKAM1593	LG01	0.96	0.09	0.08	1.47	35.71	11.46
CKAM1598	LG04	0.96	0.09	0.08	1.47	35.71	11.46
CKAM1600	LG08	0.76	0.36	0.3	0	25	7.29
CKAM1605	LG07	0.91	0.16	0.15	0	53.57	15.63
CKAM1606	LG04	0.8	0.34	0.31	0	42.86	12.5
CKAM1607	LG02	0.97	0.07	0.06	0	25	7.29
CKAM1608	LG07	0.76	0.37	0.33	0	35.71	10.42
CKAM1611	LG08	0.84	0.27	0.24	0	71.43	20.83
CKAM1612	LG06	0.76	0.38	0.34	1.47	78.57	23.96
CKAM1614	LG08	0.9	0.18	0.17	0	28.57	8.33
CKAM1618	LG04	0.75	0.38	0.31	1.47	25	8.33
CKAM1619	LG04	1	0	0	0	25	7.29
CKAM1621	LG05	0.94	0.11	0.1	0	25	7.29
CKAM1623	LG04	0.82	0.3	0.27	0	75	21.88
CKAM1624	LG04	0.62	0.5	0.4	1.47	32.14	10.42
CKAM1629	LG06	1	0	0	0	25	7.29
CKAM1630	LG07	1	0	0	0	25	7.29
CKAM1631	LG08	0.88	0.22	0.21	0	35.71	10.42
CKAM1632	LG05	0.99	0.02	0.02	0	28.57	8.33
CKAM1634	LG08	0.83	0.28	0.24	2.94	71.43	22.92
CKAM1636	LG04	0.75	0.37	0.3	0	25	7.29
CKAM1638	LG01	0.88	0.22	0.21	0	50	14.58
CKAM1640	LG05	0.83	0.29	0.26	0	71.43	20.83
CKAM1643	LG01	0.72	0.42	0.35	1.47	28.57	9.38
CKAM1645	LG01	0.53	0.56	0.47	2.94	42.86	14.58
CKAM1646	LG07	0.75	0.4	0.37	1.47	57.14	17.71
CKAM1647	LG02	0.81	0.31	0.27	0	82.14	23.96
CKAM1649	LG05	0.8	0.34	0.31	4.41	60.71	20.83
CKAM1651	LG08	0.6	0.52	0.43	0	39.29	11.46
CKAM1653	LG06	0.85	0.25	0.22	0	71.43	20.83
CKAM1658	LG02	0.78	0.35	0.3	0	25	7.29
CKAM1662	LG07	0.98	0.04	0.04	0	32.14	9.38
CKAM1663	LG05	0.82	0.31	0.28	0	39.29	11.46
CKAM1665	LG05	0.81	0.32	0.3	0	42.86	12.5
CKAM1667	LG08	0.92	0.15	0.14	0	46.43	13.54
CKAM1669	LG02	0.93	0.13	0.12	0	28.57	8.33
CKAM1670	LG07	0.99	0.02	0.02	0	28.57	8.33
CKAM1676	LG06	0.98	0.04	0.04	0	32.14	9.38
CKAM1677	LG05	0.8	0.34	0.31	0	35.71	10.42
CKAM1678	LG02	0.84	0.27	0.23	1.47	71.43	21.88
CKAM1681	LG04	0.99	0.02	0.02	1.47	25	8.33
CKAM1685	LG08	0.76	0.37	0.33	1.47	32.14	10.42
CKAM1689	LG06	0.92	0.15	0.14	0	32.14	9.38
CKAM1690	LG04	0.84	0.27	0.24	0	67.86	19.79
CKAM1691	LG04	0.75	0.39	0.34	0	39.29	11.46
CKAM1693	LG07	0.79	0.35	0.31	0	39.29	11.46
CKAM1695	LG02	0.9	0.18	0.17	7.35	35.71	15.63
CKAM1701	LG01	0.76	0.36	0.3	0	25	7.29
CKAM1703	LG04	0.75	0.39	0.34	1.47	35.71	11.46
CKAM1704	LG06	0.78	0.37	0.34	0	60.71	17.71
CKAM1706	LG08	0.78	0.35	0.3	0	28.57	8.33
CKAM1707	LG06	0.92	0.15	0.14	0	32.14	9.38
CKAM1710	LG05	0.78	0.36	0.31	0	32.14	9.38
CKAM1712	LG04	0.75	0.38	0.31	0	28.57	8.33
CKAM1715	LG06	0.85	0.25	0.22	1.47	67.86	20.83
CKAM1716	LG04	1	0	0	0	25	7.29
CKAM1717	LG02	0.85	0.25	0.22	0	71.43	20.83
CKAM1718	LG05	0.71	0.45	0.4	7.35	71.43	26.04
CKAM1719	LG02	0.84	0.27	0.23	0	25	7.29
CKAM1720	LG05	0.78	0.37	0.32	0	35.71	10.42
CKAM1721	LG04	0.82	0.29	0.25	1.47	78.57	23.96
CKAM1722	LG05	0.89	0.2	0.18	0	25	7.29
CKAM1726	LG04	0.93	0.13	0.12	0	25	7.29
CKAM1727	LG08	0.85	0.25	0.22	0	71.43	20.83
CKAM1731	NA	0.79	0.36	0.33	0	53.57	15.63
CKAM1732	LG08	0.98	0.04	0.04	2.94	25	9.38
CKAM1733	LG05	1	0	0	0	25	7.29
CKAM1734	LG07	0.98	0.04	0.04	0	32.14	9.38
CKAM1738	LG02	0.85	0.26	0.24	1.47	39.29	12.5
CKAM1740	LG08	0.78	0.35	0.29	0	25	7.29
CKAM1742	LG04	0.84	0.27	0.23	0	25	7.29
CKAM1743	LG08	1	0	0	0	25	7.29
CKAM1747	LG02	0.94	0.11	0.1	0	25	7.29
CKAM1748	LG07	0.79	0.36	0.33	0	60.71	17.71
CKAM1750	LG08	0.75	0.39	0.33	1.47	32.14	10.42
CKAM1754	LG04	0.81	0.32	0.28	0	78.57	22.92
CKAM1758	LG06	1	0	0	0	25	7.29
CKAM1760	LG04	0.82	0.31	0.28	1.47	64.29	19.79
CKAM1761	LG04	0.8	0.34	0.32	0	53.57	15.63
CKAM1763	LG02	0.76	0.36	0.3	0	25	7.29
CKAM1765	LG06	1	0	0	0	25	7.29
CKAM1766	LG06	0.78	0.36	0.32	2.94	75	23.96
CKAM1767	LG01	0.74	0.42	0.38	0	67.86	19.79
CKAM1768	LG05	0.81	0.32	0.29	0	71.43	20.83
CKAM1769	LG05	0.84	0.27	0.25	0	64.29	18.75
CKAM1770	LG04	0.91	0.17	0.16	1.47	28.57	9.38
CKAM1772	LG08	0.91	0.17	0.15	0	28.57	8.33
CKAM1773	LG08	0.79	0.34	0.3	0	32.14	9.38
CKAM1774	LG01	0.99	0.02	0.02	0	28.57	8.33
CKAM1775	LG07	0.94	0.11	0.1	1.47	39.29	12.5
CKAM1776	LG04	0.79	0.36	0.33	0	64.29	18.75
CKAM1782	LG08	0.78	0.36	0.32	0	82.14	23.96
CKAM1783	LG02	0.83	0.29	0.27	1.47	46.43	14.58
CKAM1786	LG01	1	0	0	0	25	7.29
CKAM1788	LG04	0.69	0.48	0.43	0	75	21.88
CKAM1790	LG04	0.76	0.38	0.34	0	39.29	11.46
CKAM1796	LG04	0.76	0.36	0.3	0	25	7.29
CKAM1805	LG05	0.79	0.35	0.32	0	75	21.88
CKAM1808	LG04	0.91	0.17	0.15	1.47	25	8.33
CKAM1810	LG05	0.76	0.36	0.3	0	25	7.29
CKAM1812	LG05	0.83	0.29	0.26	0	71.43	20.83
CKAM1818	LG04	0.74	0.42	0.38	2.94	64.29	20.83
CKAM1819	LG02	0.75	0.39	0.33	1.47	32.14	10.42
CKAM1820	LG02	0.79	0.34	0.28	0	92.86	27.08
CKAM1824	LG02	0.8	0.33	0.3	1.47	25	8.33
CKAM1825	LG06	0.75	0.38	0.31	1.47	25	8.33
CKAM1826	LG04	0.88	0.22	0.19	1.47	60.71	18.75
CKAM1828	LG07	0.78	0.37	0.33	0	42.86	12.5
CKAM1830	LG05	0.75	0.4	0.36	1.47	75	22.92
CKAM1832	LG04	0.69	0.48	0.43	0	75	21.88
CKAM1834	LG06	0.83	0.29	0.26	0	67.86	19.79
CKAM1836	LG08	0.99	0.02	0.02	1.47	25	8.33
CKAM1840	LG08	0.76	0.39	0.35	1.47	39.29	12.5
CKAM1842	LG04	0.69	0.46	0.38	0	39.29	11.46
CKAM1843	LG07	0.78	0.37	0.34	0	71.43	20.83
CKAM1844	LG02	0.78	0.37	0.34	0	57.14	16.67
CKAM1845	LG07	0.85	0.26	0.23	1.47	28.57	9.38
CKAM1850	NA	0.54	0.5	0.37	0	25	7.29
CKAM1854	LG08	0.97	0.07	0.06	0	35.71	10.42
CKAM1855	LG02	0.76	0.36	0.3	0	25	7.29
CKAM1859	LG06	0.78	0.35	0.3	0	28.57	8.33
CKAM1860	LG05	0.92	0.15	0.14	0	39.29	11.46
CKAM1863	LG01	0.99	0.02	0.02	0	25	7.29
CKAM1871	LG08	0.76	0.36	0.3	0	25	7.29
CKAM1872	LG06	0.98	0.04	0.04	0	32.14	9.38
CKAM1878	LG06	0.84	0.28	0.25	4.41	28.57	11.46
CKAM1883	LG05	0.82	0.29	0.25	0	25	7.29
CKAM1886	NA	0.89	0.2	0.19	2.94	46.43	15.63
CKAM1889	LG08	0.76	0.37	0.32	0	32.14	9.38
CKAM1890	LG08	0.88	0.22	0.21	0	39.29	11.46
CKAM1893	LG01	0.76	0.36	0.3	0	25	7.29
CKAM1902	NA	0.52	0.53	0.42	1.47	32.14	10.42
CKAM1903	LG08	0.62	0.5	0.4	1.47	32.14	10.42
CKAM1904	LG01	0.75	0.39	0.35	2.94	78.57	25
CKAM1905	LG01	0.85	0.26	0.24	4.41	32.14	12.5
CKAM1908	LG08	0.81	0.33	0.3	0	60.71	17.71
CKAM1914	LG01	0.97	0.07	0.06	0	28.57	8.33
CKAM1920	LG06	0.84	0.27	0.23	0	75	21.88
CKAM1921	LG06	0.76	0.36	0.3	0	25	7.29
CKAM1927	NA	0.8	0.34	0.3	0	25	7.29
CKAM1928	LG06	0.94	0.11	0.1	0	32.14	9.38
CKAM1933	LG04	0.46	0.62	0.5	0	75	21.88
CKAM1939	NA	0.88	0.22	0.19	0	25	7.29
CKAM1942	NA	0.78	0.37	0.34	0	60.71	17.71
CKAM1946	LG05	0.75	0.4	0.37	1.47	64.29	19.79
CKAM1949	NA	0.83	0.29	0.26	0	32.14	9.38
CKAM1960	LG07	0.76	0.36	0.3	0	25	7.29
CKAM1968	LG01	0.73	0.42	0.37	0	92.86	27.08
CKAM1973	NA	0.9	0.19	0.18	1.47	25	8.33
CKAM1975	LG02	0.76	0.37	0.32	0	32.14	9.38
CKAM1977	LG07	0.78	0.35	0.3	0	28.57	8.33
CKAM1978	LG08	0.8	0.34	0.31	0	71.43	20.83
CKAM1984	LG04	0.75	0.38	0.31	1.47	25	8.33
CKAM1990	LG07	0.76	0.37	0.32	0	32.14	9.38
CKAM1999	LG04	0.82	0.31	0.28	0	67.86	19.79
CKAM2003	LG01	0.72	0.44	0.4	4.41	60.71	20.83
CKAM2004	LG05	0.78	0.37	0.32	0	28.57	8.33
CKAM2005	LG07	0.78	0.35	0.3	0	28.57	8.33
Mean		0.84	0.26	0.23	0.66	40.66	12.32
