# Supplementary material for: Exploring Germplasm Diversity to Understand the Domestication Process in Cicer spp. Using SNP and DArT Markers
Source: PLoS One. 2014 Jul 10;9(7):e102016. doi: 10.1371/journal.pone.0102016 (PMC4092095; doi:10.1371/journal.pone.0102016)
Supplement: Table S3 — Summary of the genotyping data generated using DArT markers. (XLS) [file pone.0102016.s005.xls]

## Sheet: Sheet1
Table S3: Summary of the genotyping data generated using DArT markers
Marker	Major Allele Frquency	Gene Diversity	PIC
cpPb-327962	0.51	0.5	0.37
cpPb-325761	0.52	0.5	0.37
cpPb-678022	0.52	0.5	0.37
cpPb-326030	0.52	0.5	0.37
cpPb-325734	0.53	0.5	0.37
cpPb-326053	0.53	0.5	0.37
cpPb-327821	0.54	0.5	0.37
cpPb-325932	0.54	0.5	0.37
cpPb-327869	0.55	0.49	0.37
cpPb-326339	0.55	0.49	0.37
cpPb-327797	0.56	0.49	0.37
cpPb-325757	0.56	0.49	0.37
cpPb-326078	0.56	0.49	0.37
cpPb-327905	0.56	0.49	0.37
cpPb-326043	0.57	0.49	0.37
cpPb-682196	0.67	0.44	0.34
cpPb-323536	0.68	0.43	0.34
cpPb-173274	0.68	0.43	0.34
cpPb-681086	0.68	0.43	0.34
cpPb-326460	0.69	0.43	0.34
cpPb-322721	0.69	0.43	0.34
cpPb-322742	0.69	0.43	0.34
cpPb-488810	0.7	0.42	0.33
cpPb-173427	0.7	0.42	0.33
cpPb-172290	0.7	0.42	0.33
cpPb-323573	0.7	0.42	0.33
cpPb-490169	0.7	0.42	0.33
cpPb-676404	0.7	0.42	0.33
cpPb-675651	0.7	0.42	0.33
cpPb-677636	0.71	0.41	0.33
cpPb-682352	0.71	0.41	0.33
cpPb-678063	0.71	0.41	0.33
cpPb-490289	0.72	0.41	0.32
cpPb-327858	0.72	0.4	0.32
cpPb-677517	0.72	0.4	0.32
cpPb-675597	0.73	0.4	0.32
cpPb-681124	0.73	0.4	0.32
cpPb-675599	0.73	0.39	0.32
cpPb-173478	0.73	0.39	0.32
cpPb-350113	0.73	0.39	0.31
cpPb-676758	0.74	0.39	0.31
cpPb-172112	0.74	0.39	0.31
cpPb-681320	0.74	0.39	0.31
cpPb-173115	0.74	0.39	0.31
cpPb-172295	0.74	0.39	0.31
cpPb-677279	0.74	0.39	0.31
cpPb-682235	0.74	0.38	0.31
cpPb-323958	0.74	0.38	0.31
cpPb-677048	0.74	0.38	0.31
cpPb-322659	0.75	0.38	0.31
cpPb-682776	0.75	0.38	0.31
cpPb-489155	0.75	0.38	0.31
cpPb-677604	0.75	0.38	0.31
cpPb-489936	0.75	0.38	0.3
cpPb-681835	0.75	0.37	0.3
cpPb-681602	0.76	0.37	0.3
cpPb-350535	0.76	0.37	0.3
cpPb-676163	0.76	0.37	0.3
cpPb-680869	0.76	0.37	0.3
cpPb-677218	0.76	0.37	0.3
cpPb-350104	0.76	0.36	0.3
cpPb-322901	0.76	0.36	0.3
cpPb-324015	0.76	0.36	0.3
cpPb-682034	0.76	0.36	0.3
cpPb-488797	0.76	0.36	0.3
cpPb-491239	0.76	0.36	0.3
cpPb-489984	0.76	0.36	0.3
cpPb-677315	0.76	0.36	0.3
cpPb-490686	0.76	0.36	0.3
cpPb-322749	0.76	0.36	0.3
cpPb-682548	0.76	0.36	0.3
cpPb-682834	0.77	0.36	0.29
cpPb-350514	0.77	0.36	0.29
cpPb-323861	0.77	0.36	0.29
cpPb-679920	0.77	0.36	0.29
cpPb-173246	0.77	0.36	0.29
cpPb-491316	0.77	0.36	0.29
cpPb-679440	0.77	0.36	0.29
cpPb-682219	0.77	0.36	0.29
cpPb-675600	0.77	0.35	0.29
cpPb-677408	0.77	0.35	0.29
cpPb-322825	0.77	0.35	0.29
cpPb-489153	0.77	0.35	0.29
cpPb-679704	0.77	0.35	0.29
cpPb-679266	0.77	0.35	0.29
cpPb-682176	0.77	0.35	0.29
cpPb-681920	0.77	0.35	0.29
cpPb-171428	0.77	0.35	0.29
cpPb-677674	0.77	0.35	0.29
cpPb-682857	0.77	0.35	0.29
cpPb-491470	0.77	0.35	0.29
cpPb-490503	0.77	0.35	0.29
cpPb-490404	0.77	0.35	0.29
cpPb-681348	0.77	0.35	0.29
cpPb-173319	0.77	0.35	0.29
cpPb-172097	0.78	0.34	0.28
cpPb-677343	0.78	0.34	0.28
cpPb-490406	0.78	0.34	0.28
cpPb-489375	0.86	0.24	0.21
cpPb-350432	0.93	0.12	0.11
cpPb-489561	0.94	0.12	0.11
cpPb-675517	0.94	0.12	0.11
cpPb-676266	0.94	0.12	0.11
cpPb-489144	0.94	0.12	0.11
cpPb-172908	0.95	0.1	0.1
cpPb-488624	0.95	0.1	0.1
cpPb-675788	0.95	0.1	0.1
cpPb-171525	0.96	0.08	0.08
cpPb-679439	0.97	0.06	0.06
cpPb-679334	0.97	0.06	0.06
cpPb-680726	0.98	0.04	0.04
cpPb-350643	0.98	0.04	0.04
cpPb-679640	0.98	0.04	0.04
cpPb-350309	0.98	0.04	0.04
cpPb-682779	0.98	0.04	0.04
cpPb-680777	0.98	0.04	0.04
cpPb-676145	0.99	0.02	0.02
cpPb-323981	0.99	0.02	0.02
cpPb-678311	0.7	0.42	0.33
cpPb-322654	0.73	0.4	0.32
cpPb-322976	0.73	0.39	0.32
cpPb-490227	0.73	0.39	0.31
cpPb-681682	0.78	0.34	0.28
cpPb-678662	0.79	0.33	0.28
cpPb-490337	0.94	0.12	0.11
cpPb-490278	0.99	0.02	0.02
cpPb-681116	0.99	0.02	0.02
cpPb-172995	0.99	0.02	0.02
cpPb-172354	0.99	0.02	0.02
cpPb-676225	0.99	0.02	0.02
cpPb-680791	0.99	0.02	0.02
cpPb-171430	0.77	0.36	0.29
cpPb-172931	0.97	0.06	0.06
cpPb-682320	0.98	0.04	0.04
cpPb-680835	0.98	0.04	0.04
cpPb-490787	0.98	0.04	0.04
cpPb-680619	0.98	0.04	0.04
cpPb-678396	0.98	0.04	0.04
cpPb-679302	0.98	0.04	0.04
cpPb-682150	0.98	0.04	0.04
cpPb-681477	0.98	0.04	0.04
cpPb-172974	0.98	0.04	0.04
cpPb-682551	0.98	0.04	0.04
cpPb-324064	0.98	0.04	0.04
cpPb-173043	0.98	0.04	0.04
cpPb-678120	0.98	0.04	0.04
cpPb-677553	0.98	0.04	0.04
cpPb-679683	0.97	0.06	0.06
cpPb-680675	0.97	0.06	0.06
cpPb-680785	0.97	0.06	0.06
cpPb-489651	0.97	0.06	0.06
cpPb-677535	0.81	0.31	0.26
cpPb-676628	0.82	0.3	0.25
cpPb-489904	0.93	0.12	0.11
cpPb-489482	0.95	0.09	0.08
cpPb-679465	0.96	0.08	0.08
cpPb-679014	0.96	0.08	0.08
cpPb-679054	0.96	0.08	0.08
cpPb-677659	0.96	0.08	0.08
cpPb-171483	0.96	0.08	0.08
cpPb-490961	0.96	0.08	0.08
cpPb-490936	0.96	0.08	0.08
cpPb-681635	0.96	0.08	0.08
cpPb-675866	0.96	0.08	0.08
cpPb-172871	0.96	0.08	0.08
cpPb-173073	0.82	0.3	0.25
cpPb-489932	0.88	0.21	0.19
cpPb-680370	0.88	0.21	0.19
cpPb-171274	0.88	0.21	0.19
cpPb-171585	0.89	0.2	0.18
cpPb-490714	0.89	0.2	0.18
cpPb-491112	0.9	0.18	0.16
cpPb-489555	0.9	0.18	0.16
cpPb-488684	0.9	0.17	0.16
cpPb-677143	0.9	0.17	0.16
cpPb-491674	0.91	0.16	0.15
cpPb-675270	0.91	0.16	0.15
cpPb-677614	0.91	0.16	0.15
cpPb-323906	0.91	0.16	0.15
cpPb-490776	0.91	0.16	0.15
cpPb-171366	0.91	0.16	0.14
cpPb-675991	0.91	0.16	0.14
cpPb-681425	0.91	0.16	0.14
cpPb-490126	0.91	0.16	0.14
cpPb-681251	0.92	0.14	0.13
cpPb-490760	0.92	0.14	0.13
cpPb-489551	0.92	0.14	0.13
cpPb-489468	0.92	0.14	0.13
cpPb-679533	0.92	0.14	0.13
cpPb-678794	0.92	0.14	0.13
cpPb-679472	0.92	0.14	0.13
cpPb-681878	0.92	0.14	0.13
cpPb-679500	0.92	0.14	0.13
cpPb-677145	0.92	0.14	0.13
cpPb-676450	0.92	0.14	0.13
cpPb-677191	0.92	0.14	0.13
cpPb-488722	0.92	0.14	0.13
cpPb-350295	0.93	0.13	0.12
cpPb-489222	0.93	0.13	0.12
cpPb-682868	0.93	0.13	0.12
cpPb-676963	0.93	0.13	0.12
cpPb-171567	0.93	0.13	0.12
cpPb-491320	0.93	0.13	0.12
cpPb-680314	0.93	0.12	0.12
cpPb-489920	0.93	0.12	0.12
cpPb-323414	0.93	0.12	0.12
cpPb-490273	0.93	0.12	0.12
cpPb-677723	0.93	0.12	0.12
cpPb-681998	0.93	0.12	0.11
cpPb-680051	0.93	0.12	0.11
cpPb-681000	0.93	0.12	0.11
cpPb-323873	0.93	0.12	0.11
cpPb-681033	0.93	0.12	0.11
cpPb-681307	0.93	0.12	0.11
cpPb-350069	0.93	0.12	0.11
cpPb-490904	0.94	0.12	0.11
cpPb-680052	0.94	0.12	0.11
cpPb-681248	0.94	0.12	0.11
cpPb-491280	0.94	0.12	0.11
cpPb-322853	0.94	0.12	0.11
cpPb-681187	0.94	0.12	0.11
cpPb-677952	0.94	0.12	0.11
cpPb-677577	0.94	0.12	0.11
cpPb-676712	0.94	0.12	0.11
cpPb-675547	0.94	0.12	0.11
cpPb-682827	0.94	0.11	0.1
cpPb-325785	0.94	0.11	0.1
cpPb-489245	0.94	0.11	0.1
cpPb-680787	0.94	0.11	0.1
cpPb-489790	0.94	0.11	0.1
cpPb-682142	0.94	0.11	0.1
cpPb-349919	0.94	0.1	0.1
cpPb-675463	0.94	0.1	0.1
cpPb-171283	0.94	0.1	0.1
cpPb-490383	0.94	0.1	0.1
cpPb-173071	0.94	0.1	0.1
cpPb-676703	0.94	0.1	0.1
cpPb-490841	0.94	0.1	0.1
cpPb-350189	0.95	0.1	0.1
cpPb-682884	0.95	0.1	0.1
cpPb-172257	0.95	0.1	0.1
cpPb-489562	0.95	0.1	0.1
cpPb-350260	0.95	0.1	0.1
cpPb-680054	0.95	0.1	0.1
cpPb-681097	0.95	0.1	0.1
cpPb-679469	0.95	0.1	0.1
cpPb-678342	0.95	0.1	0.1
cpPb-350607	0.95	0.1	0.1
cpPb-677508	0.95	0.1	0.1
cpPb-678713	0.95	0.1	0.1
cpPb-327777	0.95	0.1	0.1
cpPb-677863	0.95	0.1	0.1
cpPb-675501	0.95	0.1	0.1
cpPb-489498	0.95	0.1	0.1
cpPb-676468	0.95	0.1	0.1
cpPb-680866	0.95	0.1	0.1
cpPb-323689	0.95	0.1	0.1
cpPb-675969	0.95	0.1	0.1
cpPb-676941	0.95	0.1	0.1
cpPb-489860	0.95	0.1	0.1
cpPb-682526	0.95	0.1	0.1
cpPb-678867	0.95	0.1	0.1
cpPb-680550	0.95	0.1	0.1
cpPb-678254	0.95	0.1	0.1
cpPb-489114	0.95	0.1	0.1
cpPb-172840	0.95	0.1	0.1
cpPb-322943	0.95	0.1	0.1
cpPb-489796	0.95	0.1	0.1
cpPb-349908	0.95	0.1	0.1
cpPb-679379	0.95	0.1	0.1
cpPb-680683	0.95	0.1	0.1
cpPb-350520	0.95	0.1	0.1
cpPb-682627	0.95	0.1	0.1
cpPb-350129	0.95	0.1	0.1
cpPb-350137	0.95	0.1	0.1
cpPb-680694	0.95	0.1	0.1
cpPb-677034	0.95	0.1	0.1
cpPb-489617	0.95	0.1	0.1
cpPb-680226	0.95	0.1	0.1
cpPb-679328	0.95	0.1	0.1
cpPb-173106	0.95	0.1	0.1
cpPb-675296	0.95	0.1	0.1
cpPb-678346	0.95	0.1	0.1
cpPb-681311	0.95	0.1	0.1
cpPb-350540	0.95	0.1	0.1
cpPb-172923	0.95	0.1	0.1
cpPb-681900	0.95	0.1	0.1
cpPb-675335	0.95	0.1	0.1
cpPb-350621	0.95	0.1	0.1
cpPb-681368	0.95	0.1	0.1
cpPb-491650	0.95	0.1	0.1
cpPb-676275	0.95	0.1	0.1
cpPb-678864	0.95	0.1	0.1
cpPb-682199	0.95	0.1	0.1
cpPb-172063	0.95	0.1	0.1
cpPb-676417	0.95	0.1	0.1
cpPb-489780	0.95	0.1	0.1
cpPb-489083	0.95	0.1	0.1
cpPb-490001	0.95	0.1	0.1
cpPb-681181	0.95	0.1	0.1
cpPb-677395	0.95	0.1	0.1
cpPb-488699	0.95	0.1	0.1
cpPb-678413	0.95	0.1	0.1
cpPb-491560	0.95	0.1	0.1
cpPb-325925	0.95	0.1	0.1
cpPb-488758	0.95	0.1	0.1
cpPb-678620	0.95	0.1	0.1
cpPb-173398	0.95	0.1	0.1
cpPb-677755	0.95	0.1	0.1
cpPb-322722	0.95	0.1	0.1
cpPb-681505	0.95	0.1	0.1
cpPb-490028	0.95	0.1	0.1
cpPb-678320	0.95	0.1	0.1
cpPb-488901	0.95	0.1	0.1
cpPb-675487	0.95	0.1	0.1
cpPb-682679	0.95	0.1	0.1
cpPb-325849	0.95	0.1	0.1
cpPb-171607	0.95	0.1	0.1
cpPb-681114	0.95	0.1	0.1
cpPb-173108	0.95	0.1	0.1
cpPb-173019	0.95	0.1	0.1
cpPb-678640	0.95	0.1	0.1
cpPb-678176	0.95	0.1	0.1
cpPb-681559	0.95	0.1	0.1
cpPb-678840	0.95	0.1	0.1
cpPb-682886	0.95	0.1	0.1
cpPb-681995	0.95	0.1	0.1
cpPb-490266	0.95	0.1	0.1
cpPb-679325	0.95	0.1	0.1
cpPb-173406	0.84	0.28	0.24
cpPb-324052	0.88	0.21	0.19
cpPb-678538	0.91	0.16	0.15
cpPb-323584	0.91	0.16	0.15
cpPb-490187	0.91	0.16	0.15
cpPb-490257	0.92	0.15	0.14
cpPb-488763	0.92	0.14	0.13
cpPb-680900	0.92	0.14	0.13
cpPb-490659	0.92	0.14	0.13
cpPb-680432	0.92	0.14	0.13
cpPb-491242	0.92	0.14	0.13
cpPb-490984	0.92	0.14	0.13
cpPb-490389	0.92	0.14	0.13
cpPb-489574	0.92	0.14	0.13
cpPb-172221	0.92	0.14	0.13
cpPb-490220	0.92	0.14	0.13
cpPb-681935	0.92	0.14	0.13
cpPb-349901	0.93	0.13	0.12
cpPb-173340	0.93	0.13	0.12
cpPb-322896	0.93	0.12	0.12
cpPb-677757	0.93	0.12	0.12
cpPb-173003	0.93	0.12	0.11
cpPb-679085	0.93	0.12	0.11
cpPb-323458	0.93	0.12	0.11
cpPb-680912	0.93	0.12	0.11
cpPb-490134	0.93	0.12	0.11
cpPb-491227	0.93	0.12	0.11
cpPb-489381	0.93	0.12	0.11
cpPb-675259	0.93	0.12	0.11
cpPb-171347	0.93	0.12	0.11
cpPb-489139	0.93	0.12	0.11
cpPb-680938	0.93	0.12	0.11
cpPb-677321	0.93	0.12	0.11
cpPb-677699	0.93	0.12	0.11
cpPb-173416	0.93	0.12	0.11
cpPb-679362	0.94	0.12	0.11
cpPb-679692	0.94	0.12	0.11
cpPb-682182	0.94	0.12	0.11
cpPb-675644	0.94	0.12	0.11
cpPb-681273	0.94	0.12	0.11
cpPb-675714	0.94	0.12	0.11
cpPb-679669	0.94	0.12	0.11
cpPb-677495	0.94	0.12	0.11
cpPb-676558	0.94	0.12	0.11
cpPb-681080	0.94	0.12	0.11
cpPb-676501	0.94	0.12	0.11
cpPb-678395	0.94	0.12	0.11
cpPb-678123	0.94	0.12	0.11
cpPb-681151	0.94	0.12	0.11
cpPb-491475	0.94	0.12	0.11
cpPb-676409	0.94	0.12	0.11
cpPb-679319	0.94	0.12	0.11
cpPb-676669	0.94	0.12	0.11
cpPb-678695	0.94	0.12	0.11
cpPb-681493	0.94	0.12	0.11
cpPb-676084	0.94	0.12	0.11
cpPb-680110	0.94	0.12	0.11
cpPb-677323	0.94	0.12	0.11
cpPb-676171	0.9	0.18	0.17
cpPb-676494	0.91	0.16	0.15
cpPb-491652	0.91	0.16	0.15
cpPb-350308	0.91	0.16	0.14
cpPb-171501	0.85	0.26	0.22
cpPb-490332	0.88	0.21	0.19
cpPb-491605	0.88	0.21	0.19
cpPb-678438	0.9	0.17	0.16
cpPb-677211	0.9	0.17	0.16
cpPb-678102	0.9	0.17	0.16
cpPb-323847	0.83	0.29	0.25
cpPb-327989	0.84	0.28	0.24
cpPb-490695	0.84	0.26	0.23
cpPb-491564	0.85	0.26	0.22
cpPb-488749	0.86	0.24	0.21
cpPb-489554	0.87	0.23	0.2
cpPb-491554	0.87	0.23	0.2
cpPb-489813	0.87	0.22	0.2
cpPb-682910	0.88	0.22	0.19
cpPb-678935	0.88	0.21	0.19
cpPb-490444	0.88	0.21	0.19
cpPb-322828	0.88	0.21	0.19
cpPb-682197	0.88	0.21	0.19
cpPb-682739	0.88	0.21	0.19
cpPb-173549	0.88	0.21	0.19
cpPb-675356	0.89	0.2	0.18
cpPb-676699	0.89	0.2	0.18
cpPb-350387	0.89	0.19	0.17
cpPb-490595	0.89	0.19	0.17
cpPb-322767	0.89	0.19	0.17
cpPb-680649	0.89	0.19	0.17
cpPb-679026	0.89	0.19	0.17
cpPb-679794	0.89	0.19	0.17
cpPb-676353	0.89	0.19	0.17
cpPb-675635	0.89	0.19	0.17
cpPb-679627	0.89	0.19	0.17
cpPb-680194	0.89	0.19	0.17
cpPb-491538	0.89	0.19	0.17
cpPb-679762	0.89	0.19	0.17
cpPb-322835	0.89	0.19	0.17
cpPb-677025	0.89	0.19	0.17
cpPb-172102	0.89	0.19	0.17
cpPb-681062	0.89	0.19	0.17
cpPb-172073	0.82	0.29	0.25
cpPb-679738	0.83	0.28	0.24
cpPb-490895	0.83	0.28	0.24
cpPb-491619	0.84	0.27	0.23
cpPb-681534	0.85	0.26	0.22
cpPb-490232	0.85	0.26	0.22
cpPb-490978	0.85	0.26	0.22
cpPb-171278	0.86	0.24	0.21
cpPb-676174	0.86	0.24	0.21
cpPb-490019	0.86	0.24	0.21
cpPb-491174	0.86	0.24	0.21
cpPb-676832	0.86	0.24	0.21
cpPb-681939	0.86	0.24	0.21
cpPb-682137	0.86	0.24	0.21
cpPb-677610	0.86	0.24	0.21
cpPb-682691	0.87	0.23	0.21
cpPb-171568	0.87	0.23	0.2
cpPb-350070	0.87	0.23	0.2
cpPb-490373	0.87	0.22	0.2
cpPb-489645	0.87	0.22	0.2
cpPb-488947	0.87	0.22	0.2
cpPb-489573	0.88	0.22	0.19
cpPb-681918	0.88	0.21	0.19
cpPb-678857	0.88	0.21	0.19
cpPb-489954	0.88	0.21	0.19
cpPb-681478	0.88	0.21	0.19
cpPb-676177	0.88	0.21	0.19
cpPb-173428	0.88	0.21	0.19
cpPb-173121	0.88	0.21	0.19
cpPb-678564	0.88	0.21	0.19
cpPb-681577	0.88	0.21	0.19
cpPb-490286	0.88	0.21	0.19
cpPb-676848	0.88	0.21	0.19
cpPb-678755	0.88	0.21	0.19
cpPb-675441	0.88	0.21	0.19
cpPb-678455	0.88	0.21	0.19
cpPb-489819	0.83	0.28	0.24
cpPb-324010	0.85	0.26	0.23
cpPb-675922	0.85	0.26	0.22
cpPb-322684	0.85	0.26	0.22
cpPb-491010	0.85	0.26	0.22
cpPb-488643	0.86	0.24	0.21
cpPb-680537	0.86	0.24	0.21
cpPb-678560	0.86	0.24	0.21
cpPb-490076	0.76	0.37	0.3
cpPb-323725	0.8	0.33	0.27
cpPb-350501	0.81	0.3	0.26
cpPb-677290	0.82	0.3	0.26
cpPb-679723	0.83	0.29	0.25
cpPb-676519	0.83	0.29	0.25
cpPb-680561	0.83	0.29	0.25
cpPb-682138	0.83	0.28	0.24
cpPb-322792	0.83	0.28	0.24
cpPb-679991	0.84	0.27	0.24
cpPb-350306	0.84	0.27	0.23
cpPb-675902	0.84	0.27	0.23
cpPb-350401	0.84	0.27	0.23
cpPb-678386	0.84	0.27	0.23
cpPb-489178	0.67	0.44	0.34
cpPb-682517	0.68	0.43	0.34
cpPb-679862	0.74	0.38	0.31
cpPb-676978	0.75	0.38	0.3
cpPb-677940	0.75	0.38	0.3
cpPb-677253	0.75	0.37	0.3
cpPb-679050	0.75	0.37	0.3
cpPb-682052	0.75	0.37	0.3
cpPb-489344	0.75	0.37	0.3
cpPb-488935	0.75	0.37	0.3
cpPb-679343	0.75	0.37	0.3
cpPb-490703	0.76	0.37	0.3
cpPb-322974	0.77	0.35	0.29
cpPb-490426	0.77	0.35	0.29
cpPb-489387	0.78	0.35	0.29
cpPb-489935	0.78	0.34	0.28
cpPb-489021	0.79	0.33	0.28
cpPb-322923	0.8	0.33	0.27
cpPb-681956	0.8	0.33	0.27
cpPb-489408	0.8	0.32	0.27
cpPb-323826	0.8	0.32	0.27
cpPb-490057	0.8	0.32	0.27
cpPb-682063	0.8	0.32	0.27
cpPb-682737	0.8	0.32	0.27
cpPb-172134	0.8	0.31	0.27
cpPb-350208	0.8	0.31	0.27
cpPb-682703	0.81	0.31	0.26
cpPb-682387	0.81	0.31	0.26
cpPb-350383	0.81	0.31	0.26
cpPb-678094	0.81	0.31	0.26
cpPb-678091	0.81	0.31	0.26
cpPb-676724	0.81	0.31	0.26
cpPb-675315	0.81	0.31	0.26
cpPb-489202	0.81	0.31	0.26
cpPb-489575	0.81	0.3	0.26
cpPb-488867	0.82	0.3	0.26
cpPb-489885	0.82	0.3	0.26
cpPb-490003	0.82	0.3	0.26
cpPb-489921	0.82	0.3	0.26
cpPb-682246	0.82	0.3	0.26
cpPb-681583	0.82	0.3	0.26
cpPb-491516	0.82	0.3	0.26
cpPb-681548	0.82	0.3	0.26
cpPb-489027	0.82	0.3	0.26
cpPb-679629	0.82	0.3	0.26
cpPb-489650	0.82	0.3	0.26
cpPb-491142	0.82	0.3	0.26
cpPb-490374	0.82	0.3	0.25
cpPb-322753	0.82	0.3	0.25
cpPb-322982	0.82	0.3	0.25
cpPb-679137	0.82	0.3	0.25
cpPb-489908	0.82	0.3	0.25
cpPb-682907	0.82	0.3	0.25
cpPb-490272	0.82	0.3	0.25
cpPb-677735	0.82	0.3	0.25
cpPb-680565	0.82	0.3	0.25
cpPb-678978	0.82	0.3	0.25
cpPb-172926	0.82	0.3	0.25
cpPb-677641	0.82	0.3	0.25
cpPb-172339	0.82	0.3	0.25
cpPb-682395	0.82	0.3	0.25
cpPb-676285	0.82	0.3	0.25
cpPb-349959	0.82	0.3	0.25
cpPb-676387	0.82	0.3	0.25
cpPb-488919	0.82	0.3	0.25
cpPb-489910	0.82	0.3	0.25
cpPb-675715	0.82	0.3	0.25
cpPb-682607	0.82	0.3	0.25
cpPb-350080	0.82	0.3	0.25
cpPb-488914	0.82	0.3	0.25
cpPb-676010	0.82	0.3	0.25
cpPb-679784	0.82	0.3	0.25
cpPb-677981	0.82	0.3	0.25
cpPb-678087	0.82	0.3	0.25
cpPb-676159	0.82	0.3	0.25
cpPb-489699	0.82	0.3	0.25
cpPb-172925	0.82	0.29	0.25
cpPb-172179	0.82	0.29	0.25
cpPb-172135	0.82	0.29	0.25
cpPb-350551	0.82	0.29	0.25
cpPb-677356	0.82	0.29	0.25
cpPb-680604	0.82	0.29	0.25
cpPb-677769	0.82	0.29	0.25
cpPb-682803	0.82	0.29	0.25
cpPb-680817	0.82	0.29	0.25
cpPb-491313	0.82	0.29	0.25
cpPb-680615	0.82	0.29	0.25
cpPb-679020	0.82	0.29	0.25
cpPb-680891	0.82	0.29	0.25
cpPb-349927	0.82	0.29	0.25
cpPb-682341	0.82	0.29	0.25
cpPb-171641	0.82	0.29	0.25
cpPb-678488	0.83	0.29	0.25
cpPb-682175	0.83	0.29	0.25
cpPb-679194	0.83	0.29	0.25
cpPb-488913	0.83	0.29	0.25
cpPb-678247	0.83	0.29	0.25
cpPb-682344	0.83	0.29	0.25
cpPb-491051	0.83	0.29	0.25
cpPb-490002	0.83	0.29	0.25
cpPb-172056	0.83	0.29	0.25
cpPb-680735	0.83	0.29	0.25
cpPb-323819	0.83	0.29	0.25
cpPb-677232	0.83	0.29	0.25
cpPb-490530	0.83	0.29	0.25
cpPb-676496	0.83	0.29	0.25
cpPb-678990	0.83	0.29	0.25
cpPb-675884	0.83	0.29	0.25
cpPb-681653	0.83	0.29	0.25
cpPb-680227	0.83	0.29	0.25
cpPb-490946	0.83	0.29	0.25
cpPb-682255	0.83	0.29	0.25
cpPb-677051	0.83	0.29	0.25
cpPb-171520	0.83	0.29	0.25
cpPb-676066	0.83	0.29	0.25
cpPb-682118	0.83	0.29	0.25
cpPb-681655	0.83	0.28	0.24
cpPb-678609	0.83	0.28	0.24
cpPb-489909	0.83	0.28	0.24
cpPb-681152	0.83	0.28	0.24
cpPb-677600	0.83	0.28	0.24
cpPb-678353	0.83	0.28	0.24
cpPb-680676	0.83	0.28	0.24
cpPb-681383	0.83	0.28	0.24
cpPb-490084	0.83	0.28	0.24
cpPb-680454	0.83	0.28	0.24
cpPb-682859	0.83	0.28	0.24
cpPb-488719	0.83	0.28	0.24
cpPb-679428	0.83	0.28	0.24
cpPb-676946	0.83	0.28	0.24
cpPb-491645	0.83	0.28	0.24
cpPb-677026	0.83	0.28	0.24
cpPb-680024	0.83	0.28	0.24
cpPb-488774	0.83	0.28	0.24
cpPb-682485	0.83	0.28	0.24
cpPb-172174	0.83	0.28	0.24
cpPb-350337	0.83	0.28	0.24
cpPb-679620	0.83	0.28	0.24
cpPb-490217	0.83	0.28	0.24
cpPb-490561	0.83	0.28	0.24
cpPb-675978	0.83	0.28	0.24
cpPb-350318	0.83	0.28	0.24
cpPb-679891	0.83	0.28	0.24
cpPb-676731	0.83	0.28	0.24
cpPb-676400	0.83	0.28	0.24
cpPb-491261	0.83	0.28	0.24
cpPb-675984	0.83	0.28	0.24
cpPb-676783	0.83	0.28	0.24
cpPb-173423	0.83	0.28	0.24
cpPb-675388	0.83	0.28	0.24
cpPb-171566	0.83	0.28	0.24
cpPb-681428	0.83	0.28	0.24
cpPb-350263	0.83	0.28	0.24
cpPb-172049	0.83	0.28	0.24
cpPb-675490	0.83	0.28	0.24
cpPb-350094	0.83	0.28	0.24
cpPb-675309	0.83	0.28	0.24
cpPb-680355	0.83	0.28	0.24
cpPb-675786	0.83	0.28	0.24
cpPb-173074	0.83	0.28	0.24
cpPb-489363	0.83	0.28	0.24
cpPb-350115	0.83	0.28	0.24
cpPb-171431	0.83	0.28	0.24
cpPb-679115	0.83	0.28	0.24
cpPb-679110	0.83	0.28	0.24
cpPb-679100	0.83	0.28	0.24
cpPb-350353	0.83	0.28	0.24
cpPb-677791	0.83	0.28	0.24
cpPb-677255	0.83	0.28	0.24
cpPb-675266	0.83	0.28	0.24
cpPb-489121	0.83	0.28	0.24
cpPb-681984	0.83	0.28	0.24
cpPb-677502	0.83	0.28	0.24
cpPb-678072	0.83	0.28	0.24
cpPb-171546	0.83	0.28	0.24
cpPb-680650	0.83	0.28	0.24
cpPb-681204	0.83	0.28	0.24
cpPb-678188	0.83	0.28	0.24
cpPb-681054	0.83	0.28	0.24
cpPb-172040	0.83	0.28	0.24
cpPb-677090	0.83	0.28	0.24
cpPb-680824	0.83	0.28	0.24
cpPb-488686	0.83	0.28	0.24
cpPb-490972	0.83	0.28	0.24
cpPb-680802	0.83	0.28	0.24
cpPb-173212	0.96	0.09	0.08
cpPb-325820	0.52	0.5	0.37
cpPb-325940	0.57	0.49	0.37
cpPb-682790	0.58	0.49	0.37
cpPb-327980	0.67	0.44	0.34
cpPb-675326	0.67	0.44	0.34
cpPb-325803	0.69	0.43	0.34
cpPb-327825	0.7	0.42	0.33
cpPb-324065	0.71	0.41	0.33
cpPb-678265	0.71	0.41	0.33
cpPb-677511	0.71	0.41	0.33
cpPb-327848	0.72	0.41	0.32
cpPb-327960	0.74	0.39	0.31
cpPb-681474	0.74	0.38	0.31
cpPb-172277	0.74	0.38	0.31
cpPb-172078	0.75	0.38	0.31
cpPb-172061	0.75	0.38	0.31
cpPb-676573	0.75	0.38	0.31
cpPb-489312	0.75	0.37	0.3
cpPb-173129	0.76	0.37	0.3
cpPb-682099	0.77	0.36	0.29
cpPb-679501	0.77	0.35	0.29
cpPb-677828	0.77	0.35	0.29
cpPb-489834	0.78	0.35	0.29
cpPb-679481	0.78	0.35	0.29
cpPb-676211	0.78	0.34	0.28
cpPb-678296	0.82	0.29	0.25
cpPb-678791	0.96	0.08	0.08
cpPb-490874	0.57	0.49	0.37
cpPb-682860	0.79	0.34	0.28
cpPb-679333	0.79	0.33	0.27
cpPb-322954	0.93	0.12	0.11
cpPb-677825	0.93	0.12	0.11
cpPb-488846	0.99	0.02	0.02
cpPb-677543	0.77	0.35	0.29
cpPb-489530	0.98	0.04	0.04
cpPb-680557	0.98	0.04	0.04
cpPb-676525	0.97	0.06	0.06
cpPb-172310	0.97	0.06	0.06
cpPb-322671	0.81	0.31	0.26
cpPb-172962	0.89	0.19	0.17
cpPb-491048	0.91	0.16	0.15
cpPb-489146	0.92	0.14	0.13
cpPb-350048	0.93	0.12	0.12
cpPb-676830	0.93	0.12	0.11
cpPb-350059	0.93	0.12	0.11
cpPb-490866	0.93	0.12	0.11
cpPb-173009	0.94	0.11	0.1
cpPb-681943	0.94	0.1	0.1
cpPb-491045	0.94	0.1	0.1
cpPb-350301	0.95	0.1	0.1
cpPb-681772	0.95	0.09	0.08
cpPb-490573	0.96	0.08	0.08
cpPb-675935	0.96	0.08	0.08
cpPb-323760	0.96	0.08	0.08
cpPb-682861	0.96	0.08	0.08
cpPb-679605	0.96	0.08	0.08
cpPb-675769	0.96	0.08	0.08
cpPb-173273	0.96	0.08	0.08
cpPb-682039	0.96	0.08	0.08
cpPb-327721	0.96	0.08	0.08
cpPb-676050	0.96	0.08	0.08
cpPb-681840	0.88	0.21	0.19
cpPb-491420	0.9	0.17	0.16
cpPb-488790	0.91	0.16	0.15
cpPb-491534	0.92	0.14	0.13
cpPb-350515	0.92	0.14	0.13
cpPb-349938	0.92	0.14	0.13
cpPb-324055	0.93	0.13	0.12
cpPb-490490	0.93	0.12	0.12
cpPb-490236	0.93	0.12	0.12
cpPb-173300	0.93	0.12	0.12
cpPb-679739	0.93	0.12	0.11
cpPb-324127	0.93	0.12	0.11
cpPb-489745	0.93	0.12	0.11
cpPb-677571	0.93	0.12	0.11
cpPb-489670	0.93	0.12	0.11
cpPb-681499	0.94	0.11	0.1
cpPb-680197	0.94	0.11	0.1
cpPb-173039	0.94	0.11	0.1
cpPb-490309	0.94	0.11	0.1
cpPb-323754	0.94	0.11	0.1
cpPb-323443	0.94	0.1	0.1
cpPb-324102	0.94	0.1	0.1
cpPb-323407	0.95	0.1	0.1
cpPb-489986	0.95	0.1	0.1
cpPb-489734	0.95	0.1	0.1
cpPb-678432	0.95	0.1	0.1
cpPb-681325	0.95	0.1	0.1
cpPb-679073	0.95	0.1	0.1
cpPb-172075	0.95	0.1	0.1
cpPb-682802	0.95	0.1	0.1
cpPb-679429	0.95	0.1	0.1
cpPb-682201	0.95	0.1	0.1
cpPb-677121	0.95	0.1	0.1
cpPb-680684	0.95	0.1	0.1
cpPb-491354	0.95	0.1	0.1
cpPb-681132	0.95	0.1	0.1
cpPb-676700	0.95	0.1	0.1
cpPb-322640	0.95	0.1	0.1
cpPb-679451	0.95	0.1	0.1
cpPb-679675	0.95	0.1	0.1
cpPb-171316	0.95	0.1	0.1
cpPb-675706	0.95	0.1	0.1
cpPb-676048	0.95	0.1	0.1
cpPb-350216	0.95	0.1	0.1
cpPb-678446	0.93	0.12	0.11
cpPb-490693	0.9	0.18	0.16
cpPb-675954	0.91	0.16	0.15
cpPb-489610	0.82	0.29	0.25
cpPb-681625	0.89	0.2	0.18
cpPb-326058	0.89	0.19	0.17
cpPb-490381	0.9	0.18	0.16
cpPb-679068	0.9	0.18	0.16
cpPb-680887	0.9	0.18	0.16
cpPb-679244	0.9	0.18	0.16
cpPb-489426	0.9	0.18	0.16
cpPb-676004	0.9	0.18	0.16
cpPb-679003	0.9	0.18	0.16
cpPb-491159	0.87	0.23	0.21
cpPb-682190	0.87	0.23	0.2
cpPb-681630	0.87	0.23	0.2
cpPb-490551	0.87	0.23	0.2
cpPb-491164	0.88	0.21	0.19
cpPb-679612	0.89	0.2	0.18
cpPb-678847	0.89	0.2	0.18
cpPb-681514	0.89	0.19	0.17
cpPb-488628	0.89	0.19	0.17
cpPb-678994	0.89	0.19	0.17
cpPb-680822	0.88	0.21	0.19
cpPb-491410	0.8	0.31	0.27
cpPb-676656	0.82	0.29	0.25
cpPb-489523	0.83	0.28	0.24
cpPb-171420	0.84	0.26	0.23
cpPb-490690	0.7	0.42	0.33
cpPb-677282	0.76	0.36	0.3
cpPb-679693	0.76	0.36	0.3
cpPb-489529	0.8	0.31	0.27
cpPb-324030	0.81	0.31	0.26
cpPb-324128	0.81	0.31	0.26
cpPb-680330	0.81	0.3	0.26
cpPb-489444	0.82	0.3	0.26
cpPb-489456	0.82	0.3	0.26
cpPb-171284	0.82	0.29	0.25
cpPb-680748	0.82	0.29	0.25
cpPb-489895	0.82	0.29	0.25
cpPb-491341	0.82	0.29	0.25
cpPb-681098	0.82	0.29	0.25
cpPb-678054	0.82	0.29	0.25
cpPb-681712	0.82	0.29	0.25
cpPb-681036	0.82	0.29	0.25
cpPb-682775	0.82	0.29	0.25
cpPb-678224	0.82	0.29	0.25
cpPb-681295	0.83	0.29	0.25
cpPb-490117	0.83	0.29	0.25
cpPb-681648	0.83	0.29	0.25
cpPb-677592	0.83	0.29	0.25
cpPb-682902	0.83	0.29	0.25
cpPb-490362	0.83	0.29	0.25
cpPb-325949	0.83	0.29	0.25
cpPb-490144	0.83	0.29	0.25
cpPb-490201	0.83	0.29	0.25
cpPb-678045	0.83	0.29	0.24
cpPb-676033	0.83	0.28	0.24
cpPb-677778	0.83	0.28	0.24
cpPb-323824	0.83	0.28	0.24
cpPb-675390	0.83	0.28	0.24
cpPb-680689	0.83	0.28	0.24
cpPb-491464	0.83	0.28	0.24
cpPb-681588	0.83	0.28	0.24
cpPb-681542	0.84	0.28	0.24
cpPb-323924	0.84	0.28	0.24
cpPb-489240	0.84	0.28	0.24
cpPb-677796	0.84	0.28	0.24
cpPb-676441	0.84	0.28	0.24
cpPb-489635	0.84	0.28	0.24
cpPb-489000	0.84	0.28	0.24
cpPb-677196	0.84	0.28	0.24
cpPb-350114	0.84	0.27	0.24
cpPb-350177	0.84	0.27	0.24
cpPb-488665	0.84	0.27	0.24
cpPb-680677	0.84	0.27	0.24
cpPb-675730	0.84	0.27	0.24
cpPb-681781	0.84	0.27	0.24
cpPb-675660	0.84	0.27	0.24
cpPb-680978	0.84	0.27	0.24
cpPb-677154	0.84	0.27	0.24
cpPb-675948	0.84	0.27	0.24
cpPb-677294	0.84	0.27	0.24
cpPb-678993	0.84	0.27	0.24
cpPb-681729	0.84	0.27	0.24
cpPb-680602	0.84	0.27	0.24
cpPb-488932	0.84	0.27	0.24
cpPb-680736	0.84	0.27	0.24
cpPb-678985	0.84	0.27	0.24
cpPb-682525	0.84	0.27	0.24
cpPb-682058	0.84	0.27	0.24
cpPb-678160	0.84	0.27	0.24
cpPb-682310	0.84	0.27	0.24
cpPb-681606	0.84	0.27	0.24
cpPb-350211	0.84	0.27	0.24
cpPb-677905	0.74	0.38	0.31
cpPb-350035	0.74	0.38	0.31
cpPb-680317	0.75	0.38	0.31
cpPb-675819	0.76	0.37	0.3
cpPb-350558	0.77	0.35	0.29
cpPb-681434	0.78	0.35	0.29
cpPb-488621	0.78	0.34	0.28
cpPb-676510	0.78	0.34	0.28
cpPb-676212	0.79	0.33	0.28
cpPb-350147	0.88	0.21	0.19
cpPb-675495	0.78	0.35	0.29
cpPb-675602	0.78	0.35	0.29
cpPb-680027	0.8	0.32	0.27
cpPb-489649	0.99	0.02	0.02
cpPb-676609	0.82	0.29	0.25
cpPb-678014	0.84	0.28	0.24
cpPb-491049	0.92	0.14	0.13
cpPb-677846	0.94	0.11	0.1
cpPb-679250	0.94	0.11	0.1
cpPb-172213	0.95	0.09	0.08
cpPb-490009	0.96	0.08	0.08
cpPb-681180	0.96	0.08	0.08
cpPb-681408	0.96	0.08	0.08
cpPb-681528	0.96	0.08	0.08
cpPb-678745	0.96	0.08	0.08
cpPb-490721	0.92	0.14	0.13
cpPb-323495	0.89	0.2	0.18
cpPb-675708	0.91	0.16	0.15
cpPb-676993	0.9	0.18	0.17
cpPb-681422	0.84	0.27	0.23
cpPb-489091	0.84	0.26	0.23
cpPb-489642	0.87	0.23	0.2
cpPb-322950	0.84	0.27	0.23
cpPb-325948	0.85	0.25	0.22
cpPb-490631	0.82	0.3	0.25
cpPb-676645	0.83	0.29	0.25
cpPb-322712	0.83	0.28	0.24
cpPb-490977	0.83	0.28	0.24
cpPb-675801	0.84	0.28	0.24
cpPb-489611	0.84	0.27	0.23
cpPb-680223	0.84	0.27	0.23
cpPb-677859	0.84	0.27	0.23
cpPb-327632	0.84	0.26	0.23
cpPb-675370	0.81	0.31	0.26
cpPb-325804	0.71	0.41	0.33
cpPb-173471	0.8	0.31	0.26
cpPb-676364	0.95	0.09	0.09
cpPb-491184	0.74	0.38	0.31
cpPb-489613	0.82	0.29	0.25
cpPb-172303	0.84	0.27	0.23
cpPb-676605	0.84	0.27	0.23
cpPb-681795	0.94	0.11	0.1
cpPb-680146	0.91	0.16	0.15
cpPb-679782	0.87	0.22	0.2
cpPb-172872	0.51	0.5	0.37
cpPb-324038	0.52	0.5	0.37
cpPb-325755	0.52	0.5	0.37
cpPb-325769	0.52	0.5	0.37
cpPb-325731	0.53	0.5	0.37
cpPb-327880	0.56	0.49	0.37
cpPb-327672	0.57	0.49	0.37
cpPb-678422	0.64	0.46	0.35
cpPb-681290	0.67	0.44	0.35
cpPb-173076	0.67	0.44	0.34
cpPb-327990	0.69	0.43	0.33
cpPb-173517	0.69	0.42	0.33
cpPb-679446	0.71	0.41	0.33
cpPb-676166	0.71	0.41	0.33
cpPb-677460	0.71	0.41	0.32
cpPb-350361	0.72	0.41	0.32
cpPb-489770	0.72	0.41	0.32
cpPb-676850	0.72	0.4	0.32
cpPb-326008	0.72	0.4	0.32
cpPb-173311	0.72	0.4	0.32
cpPb-680880	0.72	0.4	0.32
cpPb-325866	0.72	0.4	0.32
cpPb-173247	0.73	0.4	0.32
cpPb-681865	0.73	0.39	0.32
cpPb-327835	0.73	0.39	0.32
cpPb-172389	0.73	0.39	0.32
cpPb-677030	0.73	0.39	0.31
cpPb-678651	0.73	0.39	0.31
cpPb-173470	0.73	0.39	0.31
cpPb-488787	0.74	0.39	0.31
cpPb-322713	0.74	0.39	0.31
cpPb-681584	0.74	0.39	0.31
cpPb-173458	0.74	0.38	0.31
cpPb-682908	0.74	0.38	0.31
cpPb-682558	0.74	0.38	0.31
cpPb-323492	0.75	0.38	0.31
cpPb-681238	0.75	0.38	0.3
cpPb-681182	0.75	0.38	0.3
cpPb-489511	0.75	0.38	0.3
cpPb-491327	0.75	0.38	0.3
cpPb-680957	0.75	0.37	0.3
cpPb-173200	0.75	0.37	0.3
cpPb-677151	0.75	0.37	0.3
cpPb-173276	0.75	0.37	0.3
cpPb-677287	0.76	0.37	0.3
cpPb-680256	0.76	0.37	0.3
cpPb-677264	0.76	0.36	0.3
cpPb-171327	0.76	0.36	0.3
cpPb-679398	0.77	0.36	0.29
cpPb-491347	0.77	0.36	0.29
cpPb-681837	0.77	0.35	0.29
cpPb-681343	0.77	0.35	0.29
cpPb-173132	0.78	0.34	0.28
cpPb-677715	0.74	0.38	0.31
cpPb-327954	0.77	0.36	0.29
cpPb-677405	0.78	0.34	0.28
cpPb-489881	0.93	0.12	0.11
cpPb-676093	0.77	0.35	0.29
cpPb-681553	0.81	0.3	0.26
cpPb-676224	0.91	0.16	0.15
cpPb-680620	0.91	0.16	0.15
cpPb-172855	0.93	0.13	0.12
cpPb-491199	0.93	0.13	0.12
cpPb-681345	0.93	0.12	0.12
cpPb-490898	0.93	0.12	0.11
cpPb-488714	0.93	0.12	0.11
cpPb-679581	0.94	0.11	0.1
cpPb-680919	0.94	0.11	0.1
cpPb-676649	0.94	0.11	0.1
cpPb-490248	0.94	0.11	0.1
cpPb-491066	0.94	0.1	0.1
cpPb-675687	0.95	0.1	0.1
cpPb-678448	0.95	0.1	0.1
cpPb-491388	0.95	0.1	0.1
cpPb-681208	0.95	0.1	0.1
cpPb-677946	0.95	0.1	0.1
cpPb-172848	0.95	0.1	0.1
cpPb-675865	0.93	0.13	0.12
cpPb-680758	0.93	0.12	0.12
cpPb-491306	0.93	0.12	0.12
cpPb-681133	0.93	0.12	0.11
cpPb-675990	0.93	0.12	0.11
cpPb-682506	0.93	0.12	0.11
cpPb-173046	0.91	0.16	0.15
cpPb-680808	0.88	0.21	0.19
cpPb-322989	0.88	0.21	0.19
cpPb-682178	0.81	0.3	0.26
cpPb-322702	0.84	0.26	0.23
cpPb-675435	0.86	0.24	0.21
cpPb-678377	0.87	0.23	0.2
cpPb-172095	0.87	0.23	0.2
cpPb-350011	0.88	0.21	0.19
cpPb-677002	0.86	0.24	0.21
cpPb-488890	0.7	0.42	0.33
cpPb-490710	0.77	0.35	0.29
cpPb-491329	0.79	0.33	0.28
cpPb-675989	0.8	0.33	0.27
cpPb-675647	0.81	0.31	0.26
cpPb-489224	0.81	0.3	0.26
cpPb-172128	0.81	0.3	0.26
cpPb-173012	0.82	0.3	0.26
cpPb-324113	0.82	0.3	0.26
cpPb-681962	0.82	0.3	0.26
cpPb-682308	0.82	0.3	0.26
cpPb-676888	0.82	0.29	0.25
cpPb-682421	0.82	0.29	0.25
cpPb-488681	0.83	0.29	0.25
cpPb-676779	0.83	0.29	0.25
cpPb-171299	0.7	0.42	0.33
cpPb-326059	0.7	0.42	0.33
cpPb-325203	0.72	0.4	0.32
cpPb-324079	0.72	0.4	0.32
cpPb-350577	0.73	0.39	0.31
cpPb-680931	0.74	0.39	0.31
cpPb-678972	0.74	0.39	0.31
cpPb-679203	0.74	0.38	0.31
cpPb-171555	0.74	0.38	0.31
cpPb-172970	0.75	0.38	0.31
cpPb-490537	0.75	0.38	0.31
cpPb-681365	0.75	0.37	0.3
cpPb-680926	0.75	0.37	0.3
cpPb-172270	0.76	0.37	0.3
cpPb-675305	0.76	0.37	0.3
cpPb-350362	0.76	0.37	0.3
cpPb-679037	0.76	0.36	0.3
cpPb-677797	0.77	0.36	0.29
cpPb-172241	0.77	0.36	0.29
cpPb-680916	0.77	0.36	0.29
cpPb-489352	0.77	0.35	0.29
cpPb-677250	0.78	0.35	0.29
cpPb-489961	0.78	0.35	0.29
cpPb-676291	0.78	0.35	0.29
cpPb-682025	0.8	0.32	0.27
cpPb-676060	0.93	0.12	0.12
cpPb-173344	0.95	0.09	0.09
cpPb-349979	0.98	0.04	0.04
cpPb-677904	0.79	0.34	0.28
cpPb-678746	0.99	0.02	0.02
cpPb-676506	0.93	0.13	0.12
cpPb-173425	0.95	0.09	0.08
cpPb-679314	0.95	0.09	0.08
cpPb-171480	0.96	0.08	0.08
cpPb-490297	0.92	0.14	0.13
cpPb-349928	0.93	0.13	0.12
cpPb-680769	0.93	0.13	0.12
cpPb-675892	0.93	0.13	0.12
cpPb-677466	0.94	0.11	0.1
cpPb-489265	0.94	0.11	0.1
cpPb-350578	0.94	0.1	0.1
cpPb-488777	0.94	0.1	0.1
cpPb-677140	0.95	0.1	0.1
cpPb-675592	0.95	0.1	0.1
cpPb-491453	0.95	0.1	0.1
cpPb-171614	0.95	0.1	0.1
cpPb-682841	0.93	0.13	0.12
cpPb-676161	0.86	0.24	0.21
cpPb-678052	0.89	0.2	0.18
cpPb-679410	0.89	0.2	0.18
cpPb-488657	0.9	0.18	0.16
cpPb-677006	0.85	0.25	0.22
cpPb-678229	0.86	0.24	0.21
cpPb-490060	0.87	0.23	0.2
cpPb-682720	0.89	0.2	0.18
cpPb-676909	0.89	0.2	0.18
cpPb-678376	0.89	0.2	0.18
cpPb-171563	0.87	0.22	0.2
cpPb-680895	0.85	0.26	0.23
cpPb-679841	0.86	0.24	0.21
cpPb-676447	0.87	0.23	0.2
cpPb-490288	0.79	0.34	0.28
cpPb-680340	0.82	0.29	0.25
cpPb-675856	0.82	0.29	0.25
cpPb-682087	0.83	0.29	0.25
cpPb-681245	0.83	0.28	0.24
cpPb-679249	0.83	0.28	0.24
cpPb-681797	0.83	0.28	0.24
cpPb-682405	0.83	0.28	0.24
cpPb-488786	0.83	0.28	0.24
cpPb-681449	0.83	0.28	0.24
cpPb-173245	0.84	0.28	0.24
cpPb-172395	0.84	0.28	0.24
cpPb-172177	0.84	0.28	0.24
cpPb-680092	0.84	0.28	0.24
cpPb-679028	0.84	0.28	0.24
cpPb-680788	0.84	0.28	0.24
cpPb-173283	0.76	0.36	0.3
cpPb-350652	0.78	0.35	0.29
cpPb-678556	0.8	0.32	0.27
cpPb-682804	0.95	0.09	0.08
cpPb-679717	0.89	0.2	0.18
cpPb-681297	0.85	0.25	0.22
cpPb-679033	0.73	0.4	0.32
cpPb-681692	0.81	0.31	0.26
cpPb-325903	0.84	0.26	0.23
cpPb-677582	0.88	0.22	0.19
cpPb-675774	0.81	0.31	0.26
cpPb-677562	0.78	0.34	0.28
cpPb-488936	0.86	0.24	0.21
cpPb-491594	0.85	0.26	0.23
cpPb-678940	0.92	0.15	0.14
cpPb-171426	0.55	0.49	0.37
cpPb-678204	0.69	0.43	0.34
cpPb-173159	0.7	0.42	0.33
cpPb-682523	0.7	0.42	0.33
cpPb-679523	0.7	0.42	0.33
cpPb-326070	0.71	0.41	0.33
cpPb-677959	0.71	0.41	0.33
cpPb-681386	0.72	0.4	0.32
cpPb-173493	0.72	0.4	0.32
cpPb-326081	0.73	0.4	0.32
cpPb-327929	0.73	0.4	0.32
cpPb-676765	0.73	0.4	0.32
cpPb-677629	0.73	0.4	0.32
cpPb-679838	0.73	0.39	0.32
cpPb-682123	0.73	0.39	0.32
cpPb-677150	0.73	0.39	0.32
cpPb-350653	0.73	0.39	0.31
cpPb-327964	0.74	0.39	0.31
cpPb-173399	0.74	0.39	0.31
cpPb-350427	0.74	0.39	0.31
cpPb-681164	0.74	0.38	0.31
cpPb-678834	0.74	0.38	0.31
cpPb-677949	0.74	0.38	0.31
cpPb-677396	0.75	0.38	0.31
cpPb-327657	0.75	0.38	0.3
cpPb-681750	0.75	0.38	0.3
cpPb-677155	0.75	0.38	0.3
cpPb-489191	0.75	0.38	0.3
cpPb-173292	0.75	0.37	0.3
cpPb-327993	0.75	0.37	0.3
cpPb-680858	0.76	0.37	0.3
cpPb-322783	0.76	0.37	0.3
cpPb-325816	0.76	0.37	0.3
cpPb-171351	0.76	0.37	0.3
cpPb-173228	0.76	0.37	0.3
cpPb-679105	0.76	0.36	0.3
cpPb-682894	0.76	0.36	0.3
cpPb-679517	0.76	0.36	0.3
cpPb-675704	0.77	0.36	0.29
cpPb-489831	0.77	0.36	0.29
cpPb-325589	0.67	0.44	0.34
cpPb-323468	0.77	0.36	0.29
cpPb-675756	0.95	0.1	0.1
cpPb-489079	0.83	0.28	0.24
cpPb-681839	0.93	0.13	0.13
cpPb-681578	0.93	0.13	0.12
cpPb-679903	0.93	0.13	0.12
cpPb-490910	0.88	0.21	0.19
cpPb-675563	0.89	0.2	0.18
cpPb-171584	0.84	0.27	0.23
cpPb-491278	0.8	0.32	0.27
cpPb-350281	0.78	0.35	0.29
cpPb-490116	0.8	0.33	0.27
cpPb-681950	0.8	0.32	0.27
cpPb-323730	0.69	0.43	0.34
cpPb-325928	0.71	0.41	0.33
cpPb-678723	0.72	0.4	0.32
cpPb-350480	0.73	0.39	0.32
cpPb-173368	0.74	0.39	0.31
cpPb-678773	0.74	0.38	0.31
cpPb-173353	0.74	0.38	0.31
cpPb-173261	0.75	0.38	0.31
cpPb-490609	0.75	0.38	0.3
cpPb-327742	0.75	0.38	0.3
cpPb-676516	0.75	0.37	0.3
cpPb-680885	0.75	0.37	0.3
cpPb-491284	0.76	0.37	0.3
cpPb-681362	0.76	0.37	0.3
cpPb-675926	0.76	0.36	0.3
cpPb-322895	0.76	0.36	0.3
cpPb-680342	0.77	0.36	0.29
cpPb-327920	0.77	0.35	0.29
cpPb-677753	0.77	0.35	0.29
cpPb-173422	0.77	0.35	0.29
cpPb-491581	0.78	0.35	0.29
cpPb-675901	0.95	0.1	0.09
cpPb-681760	0.95	0.09	0.09
cpPb-350530	0.92	0.14	0.13
cpPb-172218	0.94	0.11	0.1
cpPb-681401	0.93	0.14	0.13
cpPb-675941	0.93	0.13	0.12
cpPb-350132	0.84	0.27	0.23
cpPb-679178	0.88	0.21	0.19
cpPb-676471	0.8	0.31	0.26
cpPb-324093	0.73	0.4	0.32
cpPb-680848	0.75	0.37	0.3
cpPb-489154	0.75	0.37	0.3
cpPb-676198	0.94	0.11	0.11
cpPb-676588	0.88	0.21	0.18
cpPb-350394	0.83	0.29	0.24
cpPb-171301	0.84	0.28	0.24
cpPb-679421	0.86	0.24	0.21
cpPb-675689	0.78	0.35	0.29
cpPb-676408	0.81	0.31	0.26
cpPb-172986	0.69	0.43	0.34
cpPb-325901	0.7	0.42	0.33
cpPb-491014	0.7	0.42	0.33
cpPb-327651	0.71	0.41	0.33
cpPb-681504	0.71	0.41	0.32
cpPb-327784	0.72	0.4	0.32
cpPb-327745	0.73	0.39	0.32
cpPb-327843	0.73	0.39	0.32
cpPb-173491	0.74	0.38	0.31
cpPb-675843	0.74	0.38	0.31
cpPb-681276	0.75	0.38	0.31
cpPb-681003	0.75	0.38	0.3
cpPb-678831	0.75	0.38	0.3
cpPb-682493	0.75	0.38	0.3
cpPb-350339	0.75	0.37	0.3
cpPb-682032	0.76	0.37	0.3
cpPb-681258	0.76	0.37	0.3
cpPb-677803	0.76	0.37	0.3
cpPb-680451	0.76	0.37	0.3
cpPb-679071	0.76	0.37	0.3
cpPb-680457	0.76	0.37	0.3
cpPb-682307	0.76	0.36	0.3
cpPb-679673	0.76	0.36	0.3
cpPb-491041	0.77	0.36	0.29
cpPb-682763	0.89	0.2	0.18
cpPb-171368	0.88	0.21	0.19
cpPb-325727	0.71	0.41	0.32
cpPb-680596	0.71	0.41	0.32
cpPb-681678	0.74	0.39	0.31
cpPb-681844	0.74	0.38	0.31
cpPb-682549	0.74	0.38	0.31
cpPb-680217	0.76	0.36	0.3
cpPb-681661	0.77	0.35	0.29
cpPb-682874	0.77	0.35	0.29
cpPb-325763	0.6	0.48	0.36
cpPb-680751	0.75	0.37	0.3
cpPb-677779	0.81	0.31	0.26
cpPb-677926	0.7	0.42	0.33
cpPb-676196	0.72	0.4	0.32
cpPb-173241	0.72	0.4	0.32
cpPb-682832	0.73	0.39	0.32
cpPb-350153	0.75	0.38	0.31
cpPb-489546	0.76	0.37	0.3
cpPb-681288	0.76	0.37	0.3
cpPb-679163	0.76	0.37	0.3
cpPb-679279	0.76	0.36	0.3
cpPb-489912	0.76	0.36	0.3
cpPb-325719	0.73	0.39	0.32
cpPb-173514	0.72	0.4	0.32
cpPb-677786	0.74	0.38	0.31
cpPb-681364	0.75	0.38	0.31
cpPb-677976	0.66	0.45	0.35
cpPb-680474	0.76	0.36	0.3
cpPb-680762	0.75	0.37	0.3
cpPb-679821	0.76	0.37	0.3
cpPb-682452	0.76	0.36	0.3
cpPb-679321	0.76	0.36	0.3
cpPb-327697	0.76	0.36	0.3
cpPb-675567	0.64	0.46	0.36
cpPb-173180	0.66	0.45	0.35
cpPb-675534	0.67	0.44	0.34
cpPb-171569	0.68	0.43	0.34
cpPb-677336	0.69	0.43	0.34
cpPb-350238	0.72	0.4	0.32
cpPb-679975	0.73	0.4	0.32
cpPb-676531	0.73	0.39	0.32
cpPb-677590	0.73	0.39	0.31
cpPb-681516	0.73	0.39	0.31
cpPb-680123	0.74	0.39	0.31
cpPb-680120	0.74	0.39	0.31
cpPb-322711	0.74	0.39	0.31
cpPb-680759	0.74	0.39	0.31
cpPb-679136	0.75	0.38	0.31
cpPb-350225	0.75	0.38	0.31
cpPb-350655	0.75	0.38	0.31
cpPb-677123	0.75	0.38	0.3
cpPb-677997	0.75	0.38	0.3
cpPb-489089	0.75	0.37	0.3
cpPb-676089	0.76	0.37	0.3
cpPb-323904	0.76	0.36	0.3
cpPb-171408	0.76	0.36	0.3
cpPb-675702	0.76	0.36	0.3
cpPb-680300	0.76	0.36	0.3
cpPb-327760	0.76	0.36	0.3
cpPb-677411	0.76	0.36	0.3
cpPb-676162	0.76	0.36	0.3
cpPb-490959	0.76	0.36	0.3
cpPb-490139	0.76	0.36	0.3
cpPb-173339	0.77	0.36	0.29
cpPb-677310	0.77	0.36	0.29
cpPb-489825	0.77	0.36	0.29
cpPb-172898	0.77	0.36	0.29
cpPb-173255	0.77	0.36	0.29
cpPb-489595	0.77	0.36	0.29
cpPb-350051	0.77	0.35	0.29
cpPb-324017	0.77	0.35	0.29
cpPb-490994	0.77	0.35	0.29
cpPb-676281	0.77	0.35	0.29
cpPb-489982	0.77	0.35	0.29
cpPb-680316	0.77	0.35	0.29
cpPb-324081	0.77	0.35	0.29
cpPb-322699	0.77	0.35	0.29
cpPb-172380	0.77	0.35	0.29
cpPb-679011	0.77	0.35	0.29
cpPb-489525	0.78	0.35	0.29
cpPb-677067	0.78	0.35	0.29
cpPb-678659	0.78	0.35	0.29
cpPb-173240	0.78	0.34	0.28
cpPb-676005	0.78	0.34	0.28
cpPb-489288	0.78	0.34	0.28
cpPb-172383	0.78	0.34	0.28
cpPb-678503	0.78	0.34	0.28
cpPb-675399	0.78	0.34	0.28
cpPb-489698	0.78	0.34	0.28
cpPb-680173	0.78	0.34	0.28
cpPb-491166	0.78	0.34	0.28
cpPb-677603	0.78	0.34	0.28
cpPb-491031	0.78	0.34	0.28
cpPb-678066	0.78	0.34	0.28
cpPb-677948	0.78	0.34	0.28
cpPb-679647	0.78	0.34	0.28
cpPb-681096	0.78	0.34	0.28
cpPb-680478	0.78	0.34	0.28
cpPb-491506	0.78	0.34	0.28
cpPb-680629	0.78	0.34	0.28
cpPb-680233	0.78	0.34	0.28
cpPb-489107	0.78	0.34	0.28
cpPb-323535	0.78	0.34	0.28
cpPb-491047	0.79	0.34	0.28
cpPb-489619	0.79	0.34	0.28
cpPb-350409	0.79	0.33	0.28
cpPb-173227	0.79	0.33	0.28
cpPb-677758	0.79	0.33	0.28
cpPb-350450	0.79	0.33	0.28
cpPb-489218	0.79	0.33	0.28
cpPb-488811	0.79	0.33	0.28
cpPb-489853	0.79	0.33	0.27
cpPb-490896	0.79	0.33	0.27
cpPb-681327	0.79	0.33	0.27
cpPb-677689	0.79	0.33	0.27
cpPb-173553	0.8	0.33	0.27
cpPb-676883	0.8	0.33	0.27
cpPb-323412	0.8	0.33	0.27
cpPb-490986	0.8	0.33	0.27
cpPb-488876	0.8	0.33	0.27
cpPb-682331	0.8	0.33	0.27
cpPb-350357	0.8	0.33	0.27
cpPb-173002	0.8	0.32	0.27
cpPb-679219	0.8	0.32	0.27
cpPb-676965	0.8	0.32	0.27
cpPb-677311	0.8	0.32	0.27
cpPb-172992	0.8	0.32	0.27
cpPb-678547	0.8	0.32	0.27
cpPb-682733	0.8	0.32	0.27
cpPb-678333	0.8	0.31	0.27
cpPb-675324	0.8	0.31	0.27
cpPb-682347	0.8	0.31	0.27
cpPb-172289	0.81	0.31	0.26
cpPb-679383	0.81	0.31	0.26
cpPb-323497	0.81	0.31	0.26
cpPb-681437	0.81	0.31	0.26
cpPb-682820	0.81	0.31	0.26
cpPb-489776	0.81	0.31	0.26
cpPb-171486	0.81	0.31	0.26
cpPb-491646	0.81	0.31	0.26
cpPb-680579	0.81	0.31	0.26
cpPb-676402	0.81	0.31	0.26
cpPb-489356	0.81	0.31	0.26
cpPb-489863	0.81	0.31	0.26
cpPb-491658	0.81	0.31	0.26
cpPb-678607	0.81	0.31	0.26
cpPb-677171	0.81	0.31	0.26
cpPb-676891	0.81	0.31	0.26
cpPb-171536	0.81	0.31	0.26
cpPb-173167	0.81	0.31	0.26
cpPb-678910	0.81	0.31	0.26
cpPb-675998	0.81	0.31	0.26
cpPb-489833	0.81	0.3	0.26
cpPb-682496	0.81	0.3	0.26
cpPb-678702	0.81	0.3	0.26
cpPb-488809	0.81	0.3	0.26
cpPb-490252	0.81	0.3	0.26
cpPb-324084	0.81	0.3	0.26
cpPb-678688	0.81	0.3	0.26
cpPb-676205	0.81	0.3	0.26
cpPb-490147	0.82	0.3	0.26
cpPb-679871	0.82	0.3	0.26
cpPb-676376	0.82	0.3	0.26
cpPb-489334	0.82	0.3	0.26
cpPb-171354	0.82	0.3	0.26
cpPb-676547	0.82	0.3	0.26
cpPb-682208	0.82	0.3	0.26
cpPb-677072	0.82	0.3	0.26
cpPb-489140	0.82	0.3	0.26
cpPb-172828	0.82	0.3	0.26
cpPb-678443	0.82	0.3	0.26
cpPb-682112	0.82	0.3	0.26
cpPb-681289	0.82	0.3	0.26
cpPb-489528	0.82	0.3	0.26
cpPb-491201	0.82	0.3	0.26
cpPb-322648	0.82	0.3	0.26
cpPb-172978	0.82	0.3	0.26
cpPb-677478	0.82	0.3	0.25
cpPb-681468	0.82	0.3	0.25
cpPb-676522	0.82	0.3	0.25
cpPb-677109	0.82	0.3	0.25
cpPb-682253	0.82	0.3	0.25
cpPb-679478	0.82	0.3	0.25
cpPb-679869	0.82	0.3	0.25
cpPb-678416	0.82	0.3	0.25
cpPb-490053	0.82	0.3	0.25
cpPb-680298	0.82	0.3	0.25
cpPb-677005	0.82	0.3	0.25
cpPb-173357	0.82	0.3	0.25
cpPb-677916	0.82	0.3	0.25
cpPb-675734	0.82	0.3	0.25
cpPb-680303	0.82	0.3	0.25
cpPb-681314	0.82	0.3	0.25
cpPb-682611	0.82	0.3	0.25
cpPb-676995	0.82	0.3	0.25
cpPb-682520	0.82	0.3	0.25
cpPb-680663	0.82	0.3	0.25
cpPb-676403	0.82	0.3	0.25
cpPb-350605	0.82	0.3	0.25
cpPb-173439	0.82	0.3	0.25
cpPb-489071	0.82	0.3	0.25
cpPb-350340	0.82	0.3	0.25
cpPb-681771	0.82	0.3	0.25
cpPb-490495	0.82	0.3	0.25
cpPb-350013	0.82	0.3	0.25
cpPb-679316	0.82	0.3	0.25
cpPb-679399	0.82	0.3	0.25
cpPb-680252	0.82	0.3	0.25
cpPb-680393	0.82	0.3	0.25
cpPb-676390	0.82	0.3	0.25
cpPb-675621	0.82	0.3	0.25
cpPb-676959	0.82	0.3	0.25
cpPb-677458	0.82	0.3	0.25
cpPb-679645	0.82	0.3	0.25
cpPb-489968	0.82	0.3	0.25
cpPb-172058	0.82	0.3	0.25
cpPb-680626	0.82	0.3	0.25
cpPb-488973	0.82	0.3	0.25
cpPb-172410	0.82	0.3	0.25
cpPb-491452	0.82	0.3	0.25
cpPb-679359	0.82	0.3	0.25
cpPb-677868	0.82	0.3	0.25
cpPb-679323	0.82	0.3	0.25
cpPb-681651	0.82	0.3	0.25
cpPb-677706	0.82	0.3	0.25
cpPb-680783	0.82	0.3	0.25
cpPb-681999	0.82	0.3	0.25
cpPb-488997	0.82	0.3	0.25
cpPb-350133	0.82	0.3	0.25
cpPb-488751	0.82	0.3	0.25
cpPb-675877	0.82	0.3	0.25
cpPb-172358	0.82	0.3	0.25
cpPb-488995	0.82	0.3	0.25
cpPb-677332	0.82	0.3	0.25
cpPb-681621	0.82	0.3	0.25
cpPb-676502	0.82	0.3	0.25
cpPb-350510	0.82	0.3	0.25
cpPb-491055	0.82	0.29	0.25
cpPb-172203	0.82	0.29	0.25
cpPb-680805	0.83	0.28	0.24
cpPb-323697	0.83	0.28	0.24
cpPb-677133	0.84	0.28	0.24
cpPb-491218	0.84	0.27	0.23
cpPb-490335	0.85	0.26	0.22
cpPb-171437	0.85	0.26	0.22
cpPb-679444	0.85	0.26	0.22
cpPb-678423	0.85	0.26	0.22
cpPb-491085	0.85	0.26	0.22
cpPb-680757	0.86	0.25	0.22
cpPb-323996	0.86	0.24	0.21
cpPb-172374	0.86	0.24	0.21
cpPb-682441	0.86	0.24	0.21
cpPb-677574	0.86	0.24	0.21
cpPb-491382	0.86	0.24	0.21
cpPb-491198	0.86	0.24	0.21
cpPb-678643	0.87	0.23	0.2
cpPb-679413	0.87	0.23	0.2
cpPb-323994	0.87	0.23	0.2
cpPb-491294	0.87	0.23	0.2
cpPb-682773	0.87	0.22	0.2
cpPb-678649	0.87	0.22	0.2
cpPb-675626	0.87	0.22	0.2
cpPb-350601	0.87	0.22	0.2
cpPb-489315	0.87	0.22	0.2
cpPb-679397	0.87	0.22	0.2
cpPb-171332	0.87	0.22	0.2
cpPb-681389	0.88	0.22	0.19
cpPb-680617	0.88	0.22	0.19
cpPb-490211	0.88	0.21	0.19
cpPb-682448	0.88	0.21	0.19
cpPb-681990	0.88	0.21	0.19
cpPb-679001	0.88	0.21	0.19
cpPb-322696	0.88	0.21	0.19
cpPb-679598	0.88	0.21	0.19
cpPb-676411	0.88	0.21	0.19
cpPb-490098	0.88	0.21	0.19
cpPb-682544	0.88	0.21	0.19
cpPb-322662	0.88	0.21	0.19
cpPb-350598	0.88	0.21	0.19
cpPb-679015	0.88	0.21	0.19
cpPb-171336	0.88	0.21	0.19
cpPb-324071	0.88	0.21	0.19
cpPb-322728	0.88	0.21	0.19
cpPb-491432	0.88	0.21	0.19
cpPb-675367	0.88	0.21	0.19
cpPb-172096	0.89	0.2	0.18
cpPb-490429	0.89	0.19	0.17
cpPb-322757	0.89	0.19	0.17
cpPb-677209	0.89	0.19	0.17
cpPb-489938	0.89	0.19	0.17
cpPb-323546	0.9	0.18	0.17
cpPb-323508	0.9	0.18	0.16
cpPb-677628	0.9	0.18	0.16
cpPb-488723	0.9	0.18	0.16
cpPb-172993	0.9	0.18	0.16
cpPb-680291	0.9	0.18	0.16
cpPb-490304	0.9	0.18	0.16
cpPb-490801	0.9	0.18	0.16
cpPb-323775	0.9	0.18	0.16
cpPb-350054	0.9	0.17	0.16
cpPb-678923	0.9	0.17	0.16
cpPb-350265	0.9	0.17	0.16
cpPb-675699	0.9	0.17	0.16
cpPb-679844	0.9	0.17	0.16
cpPb-680439	0.91	0.16	0.15
cpPb-682148	0.91	0.16	0.15
cpPb-681854	0.91	0.16	0.15
cpPb-679216	0.91	0.16	0.15
cpPb-490596	0.91	0.16	0.15
cpPb-679915	0.91	0.16	0.14
cpPb-676835	0.91	0.16	0.14
cpPb-682106	0.91	0.16	0.14
cpPb-679531	0.91	0.16	0.14
cpPb-682268	0.91	0.16	0.14
cpPb-679318	0.91	0.16	0.14
cpPb-682435	0.91	0.16	0.14
cpPb-489851	0.91	0.16	0.14
cpPb-679044	0.91	0.16	0.14
cpPb-491165	0.91	0.16	0.14
cpPb-322818	0.91	0.16	0.14
cpPb-676194	0.91	0.16	0.14
cpPb-681778	0.92	0.15	0.14
cpPb-490816	0.92	0.14	0.13
cpPb-172133	0.92	0.14	0.13
cpPb-490617	0.92	0.14	0.13
cpPb-491399	0.92	0.14	0.13
cpPb-488900	0.92	0.14	0.13
cpPb-489550	0.92	0.14	0.13
cpPb-679079	0.92	0.14	0.13
cpPb-488875	0.92	0.14	0.13
cpPb-677415	0.92	0.14	0.13
cpPb-678368	0.92	0.14	0.13
cpPb-172997	0.92	0.14	0.13
cpPb-171522	0.92	0.14	0.13
cpPb-675968	0.92	0.14	0.13
cpPb-682367	0.92	0.14	0.13
cpPb-488745	0.92	0.14	0.13
cpPb-490061	0.92	0.14	0.13
cpPb-680245	0.92	0.14	0.13
cpPb-681775	0.92	0.14	0.13
cpPb-680262	0.92	0.14	0.13
cpPb-173095	0.92	0.14	0.13
cpPb-676660	0.92	0.14	0.13
cpPb-682151	0.92	0.14	0.13
cpPb-488667	0.92	0.14	0.13
cpPb-681488	0.92	0.14	0.13
cpPb-677930	0.93	0.13	0.12
cpPb-172949	0.93	0.12	0.12
cpPb-490842	0.93	0.12	0.12
cpPb-675595	0.93	0.12	0.12
cpPb-678433	0.93	0.12	0.12
cpPb-677169	0.93	0.12	0.12
cpPb-488886	0.93	0.12	0.12
cpPb-675486	0.93	0.12	0.11
cpPb-490815	0.93	0.12	0.11
cpPb-680923	0.93	0.12	0.11
cpPb-678782	0.93	0.12	0.11
cpPb-682356	0.93	0.12	0.11
cpPb-676819	0.93	0.12	0.11
cpPb-680305	0.93	0.12	0.11
cpPb-680828	0.93	0.12	0.11
cpPb-675320	0.93	0.12	0.11
cpPb-677307	0.93	0.12	0.11
cpPb-490509	0.93	0.12	0.11
cpPb-682582	0.93	0.12	0.11
cpPb-677339	0.93	0.12	0.11
cpPb-675797	0.94	0.12	0.11
cpPb-488721	0.94	0.12	0.11
cpPb-681419	0.94	0.12	0.11
cpPb-681117	0.94	0.12	0.11
cpPb-680378	0.94	0.12	0.11
cpPb-682177	0.94	0.12	0.11
cpPb-171616	0.94	0.12	0.11
cpPb-676419	0.94	0.12	0.11
cpPb-680605	0.94	0.12	0.11
cpPb-489872	0.94	0.12	0.11
cpPb-676251	0.94	0.12	0.11
cpPb-491638	0.94	0.12	0.11
cpPb-679122	0.94	0.12	0.11
cpPb-171411	0.94	0.12	0.11
cpPb-676870	0.94	0.12	0.11
cpPb-680576	0.94	0.12	0.11
cpPb-350325	0.94	0.12	0.11
cpPb-682167	0.94	0.12	0.11
cpPb-490164	0.95	0.1	0.1
cpPb-682895	0.95	0.1	0.1
cpPb-172336	0.95	0.1	0.1
cpPb-678351	0.95	0.1	0.1
cpPb-350619	0.95	0.1	0.1
cpPb-676772	0.95	0.1	0.1
cpPb-676294	0.95	0.1	0.1
cpPb-679072	0.95	0.1	0.1
cpPb-490074	0.95	0.1	0.1
cpPb-678003	0.95	0.1	0.1
cpPb-171611	0.95	0.1	0.1
cpPb-677337	0.95	0.1	0.1
cpPb-171407	0.95	0.1	0.1
cpPb-682462	0.95	0.09	0.08
cpPb-682482	0.96	0.08	0.08
cpPb-681068	0.96	0.08	0.08
cpPb-680450	0.96	0.08	0.08
cpPb-680336	0.96	0.08	0.08
cpPb-679496	0.96	0.08	0.08
cpPb-679677	0.96	0.08	0.08
cpPb-675471	0.96	0.08	0.08
cpPb-679809	0.97	0.06	0.06
cpPb-680657	0.97	0.06	0.06
cpPb-490870	0.97	0.06	0.06
cpPb-676536	0.97	0.06	0.06
cpPb-679278	0.98	0.04	0.04
cpPb-679335	0.98	0.04	0.04
cpPb-173124	0.98	0.04	0.04
cpPb-677350	0.98	0.04	0.04
cpPb-489801	0.98	0.04	0.04
cpPb-172260	0.98	0.04	0.04
cpPb-491461	0.98	0.04	0.04
cpPb-675944	0.98	0.04	0.04
cpPb-680894	0.98	0.04	0.04
cpPb-675731	0.98	0.04	0.04
cpPb-678968	0.98	0.04	0.04
cpPb-680156	0.98	0.04	0.04
cpPb-682198	0.98	0.04	0.04
cpPb-677135	0.98	0.04	0.04
cpPb-675652	0.98	0.04	0.04
cpPb-678358	0.98	0.04	0.04
cpPb-350028	0.98	0.04	0.04
cpPb-490300	0.98	0.04	0.04
cpPb-676257	0.98	0.04	0.04
cpPb-682067	0.98	0.04	0.04
cpPb-171582	0.98	0.04	0.04
cpPb-677943	0.98	0.04	0.04
cpPb-349988	0.98	0.04	0.04
cpPb-680560	0.98	0.04	0.04
cpPb-680251	0.98	0.04	0.04
cpPb-172344	0.98	0.04	0.04
cpPb-322679	0.98	0.04	0.04
cpPb-681092	0.98	0.04	0.04
cpPb-676127	0.98	0.04	0.04
cpPb-682423	0.98	0.04	0.04
cpPb-171416	0.98	0.04	0.04
cpPb-681234	0.98	0.04	0.04
cpPb-675895	0.98	0.04	0.04
cpPb-678275	0.72	0.41	0.32
cpPb-675336	0.73	0.39	0.31
cpPb-679303	0.75	0.38	0.3
cpPb-489095	0.75	0.37	0.3
cpPb-173191	0.76	0.37	0.3
cpPb-173567	0.76	0.36	0.3
cpPb-677158	0.76	0.36	0.3
cpPb-322985	0.77	0.36	0.29
cpPb-679779	0.77	0.35	0.29
cpPb-680590	0.77	0.35	0.29
cpPb-490022	0.77	0.35	0.29
cpPb-676466	0.78	0.35	0.29
cpPb-323409	0.78	0.34	0.28
cpPb-676116	0.78	0.34	0.28
cpPb-491444	0.78	0.34	0.28
cpPb-490118	0.78	0.34	0.28
cpPb-680547	0.78	0.34	0.28
cpPb-682286	0.79	0.33	0.28
cpPb-682010	0.79	0.33	0.28
cpPb-491149	0.79	0.33	0.28
cpPb-675873	0.79	0.33	0.27
cpPb-678126	0.79	0.33	0.27
cpPb-677099	0.79	0.33	0.27
cpPb-490818	0.79	0.33	0.27
cpPb-350105	0.8	0.32	0.27
cpPb-679990	0.8	0.32	0.27
cpPb-678529	0.8	0.32	0.27
cpPb-675727	0.8	0.32	0.27
cpPb-679845	0.8	0.31	0.27
cpPb-488704	0.8	0.31	0.27
cpPb-682350	0.81	0.3	0.26
cpPb-489992	0.81	0.3	0.26
cpPb-489683	0.81	0.3	0.26
cpPb-678516	0.81	0.3	0.26
cpPb-490544	0.82	0.3	0.26
cpPb-490106	0.82	0.3	0.26
cpPb-172907	0.82	0.3	0.26
cpPb-491145	0.82	0.3	0.26
cpPb-682494	0.82	0.3	0.26
cpPb-682755	0.82	0.29	0.25
cpPb-682911	0.82	0.29	0.25
cpPb-172987	0.82	0.29	0.25
cpPb-678605	0.82	0.29	0.25
cpPb-489419	0.82	0.29	0.25
cpPb-678228	0.82	0.29	0.25
cpPb-679092	0.83	0.29	0.25
cpPb-681349	0.83	0.29	0.25
cpPb-675360	0.83	0.29	0.25
cpPb-675962	0.83	0.29	0.25
cpPb-172275	0.83	0.29	0.25
cpPb-350611	0.83	0.29	0.25
cpPb-681241	0.83	0.29	0.25
cpPb-678873	0.83	0.29	0.25
cpPb-172041	0.83	0.29	0.25
cpPb-327679	0.83	0.29	0.25
cpPb-327823	0.83	0.29	0.25
cpPb-678527	0.83	0.28	0.24
cpPb-171447	0.83	0.28	0.24
cpPb-680014	0.84	0.26	0.23
cpPb-677249	0.86	0.24	0.21
cpPb-679225	0.87	0.23	0.2
cpPb-491101	0.87	0.23	0.2
cpPb-490502	0.88	0.22	0.19
cpPb-322697	0.88	0.21	0.19
cpPb-489722	0.88	0.21	0.19
cpPb-489274	0.88	0.21	0.19
cpPb-322995	0.88	0.21	0.19
cpPb-681217	0.88	0.21	0.18
cpPb-171507	0.89	0.19	0.17
cpPb-488689	0.9	0.18	0.16
cpPb-490405	0.9	0.18	0.16
cpPb-677690	0.91	0.16	0.15
cpPb-172320	0.92	0.14	0.13
cpPb-676634	0.92	0.14	0.13
cpPb-490153	0.93	0.12	0.12
cpPb-350403	0.93	0.12	0.12
cpPb-173080	0.93	0.12	0.12
cpPb-676976	0.93	0.12	0.11
cpPb-350001	0.94	0.11	0.11
cpPb-489707	0.95	0.1	0.1
cpPb-677198	0.95	0.1	0.1
cpPb-680666	0.95	0.1	0.1
cpPb-682510	0.96	0.08	0.08
cpPb-679554	0.98	0.04	0.04
cpPb-676824	0.55	0.5	0.37
cpPb-173435	0.62	0.47	0.36
cpPb-678682	0.74	0.38	0.31
cpPb-677427	0.75	0.37	0.3
cpPb-173541	0.76	0.36	0.3
cpPb-350201	0.77	0.36	0.29
cpPb-682005	0.78	0.34	0.28
cpPb-488960	0.8	0.33	0.27
cpPb-678196	0.8	0.32	0.27
cpPb-681454	0.8	0.32	0.27
cpPb-680369	0.81	0.31	0.26
cpPb-679045	0.81	0.3	0.26
cpPb-491317	0.82	0.3	0.25
cpPb-324019	0.82	0.29	0.25
cpPb-681390	0.82	0.29	0.25
cpPb-677882	0.82	0.29	0.25
cpPb-172231	0.83	0.28	0.24
cpPb-678852	0.83	0.28	0.24
cpPb-349954	0.83	0.28	0.24
cpPb-489169	0.83	0.28	0.24
cpPb-491260	0.83	0.28	0.24
cpPb-325923	0.83	0.28	0.24
cpPb-323410	0.83	0.28	0.24
cpPb-172068	0.85	0.26	0.23
cpPb-325879	0.87	0.22	0.2
cpPb-325915	0.89	0.2	0.18
cpPb-171454	0.95	0.09	0.08
cpPb-680569	0.96	0.08	0.08
cpPb-173014	0.98	0.04	0.04
cpPb-682791	0.77	0.36	0.29
cpPb-679542	0.77	0.35	0.29
cpPb-682476	0.79	0.33	0.28
cpPb-676470	0.81	0.3	0.26
cpPb-350552	0.89	0.19	0.17
cpPb-679168	0.71	0.41	0.33
cpPb-490500	0.75	0.38	0.3
cpPb-678759	0.71	0.41	0.33
cpPb-171423	0.71	0.41	0.33
cpPb-678020	0.72	0.4	0.32
cpPb-676682	0.73	0.4	0.32
cpPb-488778	0.74	0.38	0.31
cpPb-682809	0.74	0.38	0.31
cpPb-675497	0.75	0.37	0.3
cpPb-172811	0.75	0.37	0.3
cpPb-324062	0.75	0.37	0.3
cpPb-676749	0.75	0.37	0.3
cpPb-490831	0.76	0.37	0.3
cpPb-682758	0.76	0.37	0.3
cpPb-680041	0.76	0.37	0.3
cpPb-325902	0.76	0.36	0.3
cpPb-350405	0.76	0.36	0.3
cpPb-324057	0.77	0.36	0.29
cpPb-677479	0.77	0.36	0.29
cpPb-681082	0.77	0.36	0.29
cpPb-326010	0.77	0.35	0.29
cpPb-490433	0.77	0.35	0.29
cpPb-324014	0.77	0.35	0.29
cpPb-677304	0.77	0.35	0.29
cpPb-675663	0.77	0.35	0.29
cpPb-680097	0.77	0.35	0.29
cpPb-489067	0.77	0.35	0.29
cpPb-350596	0.78	0.35	0.29
cpPb-676286	0.78	0.35	0.29
cpPb-678590	0.78	0.35	0.29
cpPb-322972	0.78	0.35	0.29
cpPb-326044	0.78	0.35	0.29
cpPb-681608	0.78	0.34	0.28
cpPb-491338	0.78	0.34	0.28
cpPb-172287	0.78	0.34	0.28
cpPb-488756	0.79	0.33	0.28
cpPb-488979	0.8	0.31	0.27
cpPb-489690	0.81	0.31	0.26
cpPb-675476	0.81	0.31	0.26
cpPb-679709	0.81	0.3	0.26
cpPb-677597	0.82	0.3	0.26
cpPb-681277	0.82	0.3	0.26
cpPb-679804	0.82	0.3	0.26
cpPb-681976	0.82	0.3	0.26
cpPb-350138	0.82	0.3	0.26
cpPb-677866	0.82	0.29	0.25
cpPb-172883	0.82	0.29	0.25
cpPb-677564	0.85	0.25	0.22
cpPb-489647	0.85	0.25	0.22
cpPb-172985	0.86	0.24	0.21
cpPb-173426	0.86	0.24	0.21
cpPb-681433	0.87	0.23	0.2
cpPb-490069	0.87	0.23	0.2
cpPb-489871	0.88	0.22	0.19
cpPb-680207	0.88	0.21	0.19
cpPb-680601	0.88	0.21	0.19
cpPb-681427	0.88	0.21	0.19
cpPb-677714	0.88	0.21	0.19
cpPb-490205	0.88	0.21	0.19
cpPb-678127	0.88	0.21	0.19
cpPb-677580	0.89	0.2	0.18
cpPb-682202	0.9	0.18	0.16
cpPb-678598	0.9	0.18	0.16
cpPb-678627	0.9	0.18	0.16
cpPb-350584	0.9	0.18	0.16
cpPb-171527	0.9	0.18	0.16
cpPb-681178	0.9	0.18	0.16
cpPb-173086	0.92	0.15	0.14
cpPb-682881	0.92	0.14	0.13
cpPb-680543	0.92	0.14	0.13
cpPb-675858	0.92	0.14	0.13
cpPb-681161	0.92	0.14	0.13
cpPb-675825	0.92	0.14	0.13
cpPb-675792	0.92	0.14	0.13
cpPb-682532	0.93	0.12	0.12
cpPb-350608	0.94	0.11	0.1
cpPb-679084	0.98	0.04	0.04
cpPb-350573	0.74	0.39	0.31
cpPb-327696	0.74	0.38	0.31
cpPb-679394	0.77	0.36	0.29
cpPb-677572	0.78	0.35	0.29
cpPb-680704	0.78	0.34	0.28
cpPb-675389	0.78	0.34	0.28
cpPb-491394	0.79	0.34	0.28
cpPb-679626	0.79	0.34	0.28
cpPb-324008	0.79	0.33	0.28
cpPb-489066	0.79	0.33	0.28
cpPb-675671	0.79	0.33	0.28
cpPb-677781	0.79	0.33	0.28
cpPb-678360	0.79	0.33	0.28
cpPb-680616	0.79	0.33	0.28
cpPb-349948	0.8	0.33	0.27
cpPb-491655	0.8	0.32	0.27
cpPb-173163	0.81	0.31	0.26
cpPb-679902	0.82	0.3	0.25
cpPb-680850	0.82	0.3	0.25
cpPb-677324	0.82	0.29	0.25
cpPb-173138	0.82	0.29	0.25
cpPb-677261	0.82	0.29	0.25
cpPb-173509	0.82	0.29	0.25
cpPb-681354	0.82	0.29	0.25
cpPb-675996	0.83	0.29	0.25
cpPb-682229	0.84	0.28	0.24
cpPb-172859	0.85	0.25	0.22
cpPb-490320	0.87	0.23	0.21
cpPb-491473	0.89	0.2	0.18
cpPb-490778	0.89	0.19	0.17
cpPb-350639	0.91	0.16	0.15
cpPb-678911	0.92	0.15	0.14
cpPb-350483	0.92	0.14	0.13
cpPb-678844	0.93	0.12	0.12
cpPb-682192	0.93	0.12	0.12
cpPb-675889	0.96	0.08	0.08
cpPb-172190	0.97	0.06	0.06
cpPb-679938	0.98	0.04	0.04
cpPb-677681	0.99	0.02	0.02
cpPb-676240	0.76	0.36	0.3
cpPb-489100	0.77	0.35	0.29
cpPb-677609	0.78	0.35	0.29
cpPb-680060	0.79	0.34	0.28
cpPb-322931	0.8	0.32	0.27
cpPb-677704	0.82	0.29	0.25
cpPb-679886	0.83	0.28	0.24
cpPb-489532	0.83	0.28	0.24
cpPb-677447	0.86	0.24	0.21
cpPb-681221	0.92	0.14	0.13
cpPb-677274	0.94	0.12	0.11
cpPb-681328	0.95	0.09	0.09
cpPb-171565	0.96	0.08	0.08
cpPb-682492	0.86	0.24	0.21
cpPb-325132	0.71	0.41	0.32
cpPb-682550	0.72	0.4	0.32
cpPb-678075	0.73	0.39	0.32
cpPb-675717	0.75	0.38	0.31
cpPb-681298	0.75	0.37	0.3
cpPb-490054	0.75	0.37	0.3
cpPb-675475	0.76	0.37	0.3
cpPb-325900	0.76	0.36	0.3
cpPb-323941	0.77	0.36	0.29
cpPb-679698	0.77	0.36	0.29
cpPb-680947	0.77	0.36	0.29
cpPb-489540	0.77	0.36	0.29
cpPb-490997	0.77	0.35	0.29
cpPb-679088	0.77	0.35	0.29
cpPb-327736	0.77	0.35	0.29
cpPb-678889	0.78	0.35	0.29
cpPb-678583	0.78	0.34	0.28
cpPb-488782	0.8	0.32	0.27
cpPb-677168	0.87	0.23	0.2
cpPb-678015	0.88	0.21	0.19
cpPb-680588	0.72	0.4	0.32
cpPb-679722	0.78	0.35	0.29
cpPb-678456	0.78	0.35	0.29
cpPb-682038	0.78	0.34	0.28
cpPb-677831	0.81	0.3	0.26
cpPb-489421	0.93	0.12	0.12
cpPb-489941	0.95	0.09	0.08
cpPb-680688	0.76	0.36	0.3
cpPb-675617	0.78	0.35	0.29
cpPb-324040	0.74	0.39	0.31
cpPb-681594	0.75	0.38	0.3
cpPb-676563	0.76	0.36	0.3
cpPb-679101	0.78	0.35	0.29
cpPb-680855	0.92	0.15	0.14
cpPb-676992	0.76	0.37	0.3
cpPb-681913	0.77	0.35	0.29
cpPb-677526	0.77	0.35	0.29
cpPb-676374	0.79	0.33	0.27
cpPb-488945	0.93	0.14	0.13
cpPb-489041	0.79	0.34	0.28
cpPb-676638	0.79	0.33	0.28
cpPb-680403	0.75	0.38	0.31
cpPb-681256	0.91	0.17	0.15
cpPb-491098	0.76	0.36	0.3
cpPb-680573	0.78	0.35	0.29
cpPb-677860	0.78	0.34	0.28
cpPb-350631	0.71	0.41	0.33
cpPb-678344	0.72	0.4	0.32
cpPb-675289	0.72	0.4	0.32
cpPb-172808	0.73	0.4	0.32
cpPb-680271	0.73	0.4	0.32
cpPb-682630	0.73	0.4	0.32
cpPb-681567	0.73	0.39	0.32
cpPb-675746	0.74	0.39	0.31
cpPb-676372	0.74	0.39	0.31
cpPb-675466	0.74	0.38	0.31
cpPb-680613	0.74	0.38	0.31
cpPb-677260	0.75	0.38	0.31
cpPb-677156	0.75	0.38	0.31
cpPb-678776	0.75	0.38	0.3
cpPb-489973	0.75	0.38	0.3
[truncated: 766 more rows]
